# Supplementary material for: Mechanistic Insights for Plasma-Catalytic CO2 Reduction over TiO2 in a Dielectric Barrier Discharge Reactor
Source: ACS Eng Au. 2026 Jan 27;6(2):334–44. doi: 10.1021/acsengineeringau.5c00092 (PMC13088181; doi:10.1021/acsengineeringau.5c00092)
Supplement: Supplementary file 1 [file eg5c00092_si_001.zip]

Archive with 2 entries (2 files):
- DBD_CO2_Split_Model.m
- data.xlsx
