# Supplementary material for: Mechanistic Insights for Plasma-Catalytic CO2 Reduction over TiO2 in a Dielectric Barrier Discharge Reactor
Source: ACS Eng Au. 2026 Jan 27;6(2):334–44. doi: 10.1021/acsengineeringau.5c00092 (PMC13088181; doi:10.1021/acsengineeringau.5c00092)
Supplement: Supplementary file 1 [file eg5c00092_si_001.zip › DBD_CO2_Split_Model.m]

%% ========================================================================
%  Project: Mechanistic Insights for Plasma-Catalytic CO₂ Reduction in Dielectric Barrier Discharge Reactor over TiO₂ 
%  
%  Author:        Yuyang Hu
%  Contact:       yyhu@udel.edu
%  Affiliation:   Department of Chemical and Biomolecular Engineering
%                 University of Delaware, Newark, DE, USA
%  Date:          2025/10/4 first summary
%                 2026/1/3 last edited
%  Data source:   Diego Alexander Gonzalez-Casamachin
%  Advisor:       Srinivas Rangarajan
%
%  Software Environment:
%     - MATLAB R2024b  (The MathWorks, Inc., Natick, MA, USA)
%   
%  AI-assisted Tools:
%     - ChatGPT (GPT-5, OpenAI, 2025)
%     - DeepSeek (v2.5, 2025)
%     These tools were used to accelerate code development, syntax refinement,
%     and documentation. All final logic, numerical validation, and interpretation
%     were performed by the author.
%
%  Purpose:
%     This script can be basically divided into 3 parts:
%     1. Using nonlinear mutiple regression to get the best parameter which
%     make the sum of square error is the smallest. LHS (Latin Hyper
%     Sampling) method was applied to get the global optimum while the
%     stanard error of each parameter is measured to judge the uncertainty
%     2. For the 4 adjust opreation variables (F, T, C, P), 2D contour plots which show how each of they affect
%     the reaction 
%     3. Performs a parametric study of the surface apparent activation energy
%     (E_a) effect on best energy efficiency (total and electrical is considered separately) under varying plasma operating
%     conditions 
%% ========================================================================

%% ==== Main regression part: utilizing nonlienar mutiple regression to get the best parameter for the model====
% gas constant
R = 8.314; % unit J/(mol·K)
data = readtable("data.xlsx", ReadRowNames=false); % this .xlsx document need to be put in the same path with those .m documents
% experiment data
P = data.P;
T = data.T;
Reciprocal_of_T = 1./T; % unit: K
C = data.C;  % percentage
C_of_Ar = 1 - C ;
C_A0 = data.C_A0;
C_A0 = C_A0 ./ 1000; % change the unit form mol/lit into mol/ml
F = data.F;  % unit: ml/min
Conv_NoCat = data.Conv_No_Cat;
Conv_Cat = 	data.Conv_Cat;
Conv_Surf = Conv_Cat - Conv_NoCat;
Concentration = 0.03744614862 ; % unit:mol/lits
conc = 3.744614862E-05; % unit: mol/ml

SEI = data.SEI ; % unit: KJ/mol
V0 = 15.8336269740926 ; % unit: ml , the estimated volume of reactor
Por = 0.9856461992 ; % Porosity
V_vacant = V0 * Por ; % The vacant volume of reactor where the gas can flow through

tau = data.tau; % unit: s , 
cnts_NoCat = 59; % effective number of experiments without catalyst
cnts_Cat = 187; % effective number of experiments with catalyst

% initial guess for parameter [A, E_SEI, Ea, beta, m(n]) and their boudaies
params_gas = [0.004378	0.0007234	0.001	4.5077	 1]; 
params_surf = [0.07683	0.001604	16274.8590  1];


kg_values = zeros(size(Conv_NoCat));  % initialize kg array
ks_values = zeros(size(Conv_NoCat));  % initialize ks array


% define parameter scope
num_samples = 1000; % LHS sample quantity
num_params_gas = 4; % parameter quantity (A, E_SEI, Ea, beta, m)
num_params_surf = 3;


% 0<m,n<1, Ea_surf, Ea_gas>0, beta_surf = 0
 param_bounds_gas = [						
     0, 0.1;       % A 
     0, 0.01;      % E_SEI 
     0, 0.001;       % Ea 
     2, 10;        % beta 
     0,  1;
 ];


 param_bounds_surf = [				 	 
     0, 0.1;       % A 
     0, 0.01;      % E_SEI 
     0, 50000;		       % Ea 
     0,  1;
 ];

%% ----------------------------
% OPTIONS
%% ----------------------------
options = optimoptions('lsqnonlin', ...
    'Algorithm', 'trust-region-reflective', ...
    'Display', 'iter', ...
    'TolX', 1e-12, ...
    'TolFun', 1e-12, ...
    'OptimalityTolerance', 1e-12, ...
    'MaxIterations', 1000);

%% ============================================================
% 1) OPTIMIZE GAS-PHASE REACTION PARAMETERS
%% ============================================================

Nall = numel(Conv_NoCat);

% Exclude invalid ranges where there's no gas phase data
idx_invalid = [17:64, 92:171];

% Start from all indices, remove invalid
idx_NoCat_valid = setdiff(1:Nall, idx_invalid);

% Optional safety: also remove NaNs 
idx_NoCat_valid = idx_NoCat_valid(~isnan(Conv_NoCat(idx_NoCat_valid)));

% --- Run lsqnonlin and ALSO return residuals + Jacobian ---
[params_gas_optimized, resnorm_gas, residuals_NoCat, exitflag_gas, output_gas, lambda_gas, J_gas] = ...
    lsqnonlin(@(params_gas) residual_no_catalyst( ...
        params_gas, SEI, T, C_of_Ar, C_A0, Conv_NoCat, R, tau, idx_NoCat_valid), ...
        params_gas, param_bounds_gas(:,1)', param_bounds_gas(:,2)', options);

% --- Gas-phase: compute covariance matrix and parameter variances ---
Ng = cnts_NoCat;                 % number of residuals used in fit
pg = numel(params_gas_optimized);            % number of fitted parameters
dof_gas = Ng - pg;                           % degrees of freedom

SSE_gas = residuals_NoCat(:)' * residuals_NoCat(:);
sigma2_gas = SSE_gas / dof_gas;              % regression residual variance

JTJ_gas = J_gas' * J_gas;      % may be sparse
pg = numel(params_gas_optimized);
Cov_gas = sigma2_gas * full(JTJ_gas \ speye(pg));   % no SVD, sparse-safe
Var_params_gas = diag(Cov_gas);              % parameter variances (requested)
Std_params_gas = sqrt(Var_params_gas);       % optional: 1-sigma std dev

% --- Compute kg values with optimized gas parameters ---

for i = 1:length(C_of_Ar) 
    kg_values(i) = params_gas_optimized(1) * exp(params_gas_optimized(2) * SEI(i)) ... 
        * exp(-params_gas_optimized(3) / (R * T(i))) * exp(params_gas_optimized(4) * C_of_Ar(i)); 
end


%% ============================================================
% 2) OPTIMIZE SURFACE-PHASE REACTION PARAMETERS
%% ============================================================

[params_surf_optimized, resnorm_surf, residuals_Cat, exitflag_surf, output_surf, lambda_surf, J_surf] = ...
    lsqnonlin(@(params_surf) residual_catalyst( ...
        params_surf, params_gas_optimized, kg_values, SEI, T, C_of_Ar, ...
        C_A0, Conv_Surf, Conv_Cat, R, tau), ...
        params_surf, ...
        param_bounds_surf(:,1)', ...
        param_bounds_surf(:,2)', ...
        options);

% --- Surface-phase: compute covariance matrix and parameter variances ---
Ns = cnts_Cat;
ps = numel(params_surf_optimized);
dof_surf = Ns - ps;

SSE_surf = residuals_Cat(:)' * residuals_Cat(:);
sigma2_surf = SSE_surf / dof_surf;

JTJ_surf = J_surf' * J_surf;
ps = numel(params_surf_optimized);
Cov_surf = sigma2_surf * full(JTJ_surf \ speye(ps));
Var_params_surf = diag(Cov_surf);
Std_params_surf = sqrt(Var_params_surf);

%% ============================================================
% 3) YOUR EXISTING MODEL-EVALUATION STATISTICS (NoCat / Cat)
%    (R^2, MSE, MRE, etc.)
%% ============================================================

% ----------------------------
% No Catalyst statistics
% ----------------------------
SRE_NoCat = 0;
sum_NoCat = 0;
SST_NoCat = 0;
SSE_NoCat = 0;

for i = 1:length(C_of_Ar)
    if isnan(Conv_NoCat(i))
        continue;
    else
        sum_NoCat = sum_NoCat + Conv_NoCat(i);
    end
end
meanxA_NoCat = sum_NoCat / cnts_NoCat;

for i = 1:length(C_of_Ar)
    if isnan(Conv_NoCat(i))
        continue;
    else
        SST_NoCat = SST_NoCat + (Conv_NoCat(i) - meanxA_NoCat)^2;
        SSE_NoCat = SSE_NoCat + (Conv_NoCat(i) - xA_NoCat_Cal(i))^2;
        SRE_NoCat = SRE_NoCat + abs((Conv_NoCat(i) - xA_NoCat_Cal(i)) / Conv_NoCat(i));
    end
end

Rsqaure_NoCat = 1 - SSE_NoCat / SST_NoCat;
MSE_NoCat = SSE_NoCat / cnts_NoCat;
MRE_NoCat = SRE_NoCat / cnts_NoCat;

% Sum of residuals from lsqnonlin (vector residuals_NoCat)
sum_residual_NoCat = sum(residuals_NoCat(:));

% ----------------------------
% Calculate ks
% ----------------------------
ks_values = nan(size(C_of_Ar));
for i = 1:length(C_of_Ar)
    ks_values(i) = params_surf_optimized(1) * exp(params_surf_optimized(2) * SEI(i)) ...
        * exp(-params_surf_optimized(3) / (R * T(i)));
end

% ----------------------------
% Catalyst statistics
% ----------------------------
SRE_Cat = 0;
sum_Cat = 0;
SST_Cat = 0;
SSE_Cat = 0;

for i = 1:length(C_of_Ar)
    if isnan(Conv_Cat(i))
        continue;
    else
        sum_Cat = sum_Cat + Conv_Cat(i);
    end
end
meanxA_Cat = sum_Cat / cnts_Cat;

for i = 1:length(C_of_Ar)
    if isnan(Conv_Cat(i))
        continue;
    else
        SST_Cat = SST_Cat + (Conv_Cat(i) - meanxA_Cat)^2;
        SSE_Cat = SSE_Cat + (Conv_Cat(i) - xA_Cat_Cal(i))^2;
        SRE_Cat = SRE_Cat + abs((Conv_Cat(i) - xA_Cat_Cal(i)) / Conv_Cat(i));
    end
end

Rsqaure_Cat = 1 - SSE_Cat / SST_Cat;
MSE_Cat = SSE_Cat / cnts_Cat;
MRE_Cat = SRE_Cat / cnts_Cat;


%% ============================================================
% 4) REPORT (optional but recommended)
%% ============================================================

fprintf('\n==================== GAS PHASE FIT ====================\n');
fprintf('Exitflag: %d\n', exitflag_gas);
fprintf('SSE_gas (from residuals): %.6e\n', SSE_gas);
fprintf('sigma^2_gas (residual variance): %.6e\n', sigma2_gas);
fprintf('Params_gas:\n'); disp(params_gas_optimized(:).');
fprintf('Std(params_gas) (1-sigma):\n'); disp(Std_params_gas(:).');
fprintf('Var(params_gas):\n'); disp(Var_params_gas(:).');

fprintf('\n==================== SURFACE PHASE FIT ====================\n');
fprintf('Exitflag: %d\n', exitflag_surf);
fprintf('SSE_surf (from residuals): %.6e\n', SSE_surf);
fprintf('sigma^2_surf (residual variance): %.6e\n', sigma2_surf);
fprintf('Params_surf:\n'); disp(params_surf_optimized(:).');
fprintf('Std(params_surf) (1-sigma):\n'); disp(Std_params_surf(:).');
fprintf('Var(params_surf):\n'); disp(Var_params_surf(:).');

fprintf('\n==================== MODEL STATS ====================\n');
fprintf('NoCat: R^2=%.6f, MSE=%.6e, MRE=%.6e, sum(res)=%.6e\n', ...
    Rsqaure_NoCat, MSE_NoCat, MRE_NoCat, sum_residual_NoCat);


%generate LHS sample
lhs_samples_gas = lhsdesign(num_samples, num_params_gas);
lhs_samples_surf = lhsdesign(num_samples, num_params_surf);
param_samples_gas = zeros(num_samples, num_params_gas);
param_samples_surf = zeros(num_samples, num_params_surf);

for i = 1:num_params_gas
    param_samples_gas(:, i) = param_bounds_gas(i, 1) + lhs_samples_gas(:, i) * (param_bounds_gas(i, 2) - param_bounds_gas(i, 1));
end

for i = 1:num_params_surf
    param_samples_surf(:, i) = param_bounds_surf(i, 1) + lhs_samples_surf(:, i) * (param_bounds_surf(i, 2) - param_bounds_surf(i, 1));
end

% initial save best solution
best_params_gas = [];
best_params_surf = [];
best_SSE_NoCat = [];
best_SSE_Cat = Inf;
best_MSE_NoCat = [];
best_MSE_Cat = [];
best_Rsqaure_NoCat = [];
best_Rsqaure_Cat = [];
best_kg_values = [];
best_ks_values =[];
best_Cov_gas =[];
best_Cov_surf =[];
best_Var_params_gas =[];
best_Var_params_surf =[];

options = optimoptions('lsqnonlin', 'Algorithm', 'trust-region-reflective',  'Display', 'iter', 'TolX', 1e-12, ...
    'MaxIterations', 1000, 'TolFun', 1e-12, 'OptimalityTolerance', 1e-12);
   
% run LHS sample
for j = 1:num_samples
    % take sample as initial value
    params0_gas = param_samples_gas(j, :);
    params0_surf = param_samples_surf(j, :); 

    
    % optimize gas phase reaction parameter
    [params_gas_optimized, resnorm_gas, residuals_NoCat, exitflag_gas, output_gas, lambda_gas, J_gas] = ...
        lsqnonlin(@(params_gas) residual_no_catalyst( ...
            params_gas, SEI, T, C_of_Ar, C_A0, Conv_NoCat, R, tau, idx_NoCat_valid), ...
            params_gas, param_bounds_gas(:,1)', param_bounds_gas(:,2)', options);

   
        
    for i = 1:length(C_of_Ar) 
        kg_values(i) = params_gas_optimized(1) * exp(params_gas_optimized(2) * SEI(i)) ... 
            * exp(-params_gas_optimized(3) / (R * T(i))) * exp(params_gas_optimized(4) * C_of_Ar(i)); 
    end


    try
        % optimize surface phase reaction parameter
         [params_surf_optimized, resnorm_surf, residuals_Cat, exitflag_surf, output_surf, lambda_surf, J_surf] = ...
            lsqnonlin(@(params_surf) residual_catalyst( ...
                params_surf, params_gas_optimized, kg_values, SEI, T, C_of_Ar, ...
                C_A0, Conv_Surf, Conv_Cat, R, tau), ...
                params_surf, ...
                param_bounds_surf(:,1)', ...
                param_bounds_surf(:,2)', ...
                options);
        
        SSE_surf = residuals_Cat(:)' * residuals_Cat(:);
        sigma2_surf = SSE_surf / dof_surf;
        
        JTJ_surf = J_surf' * J_surf;
        ps = numel(params_surf_optimized);
        Cov_surf = sigma2_surf * full(JTJ_surf \ speye(ps));
        Var_params_surf = diag(Cov_surf);
        Std_params_surf = sqrt(Var_params_surf);

        SRE_NoCat = 0;
        sum_NoCat = 0;
        SST_NoCat = 0;
        SSE_NoCat = 0;

        for i = 1:length(C_of_Ar)
             if isnan(Conv_NoCat(i))
                continue;
             else
                sum_NoCat = sum_NoCat + Conv_NoCat(i);
             end
        end
        meanxA_NoCat = sum_NoCat / cnts_NoCat;
        for i = 1:length(C_of_Ar)
             if isnan(Conv_NoCat(i))
                continue;
             else
                SST_NoCat = SST_NoCat + (Conv_NoCat(i) - meanxA_NoCat) ^2;
                SSE_NoCat = SSE_NoCat + (Conv_NoCat(i) - xA_NoCat_Cal(i)) ^2;
                SRE_NoCat = SRE_NoCat + abs((Conv_NoCat(i)-xA_NoCat_Cal(i))/Conv_NoCat(i));
             end
        end
        Rsqaure_NoCat = 1 - SSE_NoCat / SST_NoCat ;
        MSE_NoCat = SSE_NoCat / cnts_NoCat;
        MRE_NoCat = SRE_NoCat / cnts_NoCat;
        sum_residual_NoCat = sum(residuals_NoCat(:))  ;

        %calculate ks
        for i = 1:length(C_of_Ar)
            ks_values(i) = params_surf_optimized(1) * exp(params_surf_optimized(2) * SEI(i)) ...
                * exp(-params_surf_optimized(3) / (R * T(i))) ;
        end
        
        
        % calculate the statistical quantities to evaluate the model
        SRE_Cat = 0;
        sum_Cat = 0;
        SST_Cat = 0;
        SSE_Cat = 0;
        
        for i = 1:length(C_of_Ar)
             if isnan(Conv_Cat(i))
                continue;
             else
                sum_Cat = sum_Cat + Conv_Cat(i);
             end
        end
        meanxA_Cat = sum_Cat / cnts_Cat;
        for i = 1:length(C_of_Ar)
             if isnan(Conv_Cat(i))
                continue;
             else
                SST_Cat = SST_Cat + (Conv_Cat(i) - meanxA_Cat) ^2;
                SSE_Cat = SSE_Cat + (Conv_Cat(i) - xA_Cat_Cal(i)) ^2;
                SRE_Cat = SRE_Cat + abs((Conv_Cat(i)-xA_Cat_Cal(i))/Conv_Cat(i));
             end
        end
        Rsqaure_Cat = 1 - SSE_Cat / SST_Cat ;
        MSE_Cat = SSE_Cat / cnts_Cat;
        MRE_Cat = SRE_Cat / cnts_Cat;
        
        fprintf('This is %dth sample.\n', j);
        
        % update global best solution
       
    
        if SSE_Cat < best_SSE_Cat
            best_residual_NoCat = residuals_NoCat;
            best_residual_Cat = residuals_Cat;
            best_SSE_NoCat = SSE_NoCat;
            best_SSE_Cat = SSE_Cat;
            best_xA_NoCat_Cal = xA_NoCat_Cal;
            best_xA_Cat_Cal = xA_Cat_Cal;
            best_params_gas = params_gas_optimized;
            best_params_surf = params_surf_optimized;
            best_MSE_NoCat = MSE_NoCat;
            best_MSE_Cat = MSE_Cat;
            best_MRE_NoCat = MRE_NoCat;
            best_MRE_Cat = MRE_Cat;
            best_Rsqaure_NoCat = Rsqaure_NoCat;
            best_Rsqaure_Cat = Rsqaure_Cat;
            best_kg_values = kg_values;
            best_ks_values = ks_values;
            best_Cov_gas = Cov_gas;
            best_Cov_surf = Cov_surf;
            best_Var_params_gas =Var_params_gas;
            best_Var_params_surf =Var_params_surf;
        end

        
    catch
         % if ODE solve fails, skip this point
        fprintf('Skipping sample %d due to ODE solver failure.\n', j);
        continue;
    end
end

%% ==== Contour plot: for the 4 adjust opreation variables (F, T, C, P), 2D contour plots which show how each of they affect
%% the performance of the reaction ====
conc = 3.744614862E-05; % unit: mol/ml
Por = 0.9856461992 ; % Porosity
volume = 15.83362697 * Por; %unit:ml
R= 8.314;
M_CO = 28 ; % molar mass of CO

% nominal condition
F_nominal = 77.5; %unit ml/min
CO2_nominal = 0.97;
T_nominal = 160 + 273.15;  % temp (K)
P_nominal = 42.5;  % power (W)
HP_nominal = 229.125; % heating power (W)
SEI_nominal = 60 * P_nominal / (conc * F_nominal * 1000 );
Total_SEI_nominal = 60 * (P_nominal + HP_nominal) / (conc * F_nominal * 1000 );
Ar_nominal = 1 - CO2_nominal;
Conc0_of_CO2_nominal = CO2_nominal * conc ;
tau_nominal = 60* volume / F_nominal; % unit: s

A1 = 24.99735;
B1 = 55.18696;
C1 = -33.69137;
D1 = 7.948387;
E1 = -0.136638;
F1 = -403.6075;
G1 = 228.2431;
H1 = -393.5524;

A2 = 25.56759;
B2 = 6.096130;
C2 = 4.054656;
D2 = -2.671301;
E2 = 0.131021;
F2 = -118.0089;
G2 = 227.3665;
H2 = -110.5271;

A3 = 31.32234;
B3 = -20.23531;
C3 = 57.86644;
D3 = -36.50624;
E3 = -0.007374;
F3 = -8.903471;
G3 = 246.7945;
H3 = 0;
% these constants above are used to calculate the reaction heat


% range of variables
F_range = linspace(60, 90, 50);     % flow rate 60-90 ml/min
CO2_range = linspace(0.4, 1, 50);  % CO2 concentration 0.4-0.1
T_range = linspace(120, 200, 50) + 273.15;  % temperature 120-200℃ converted to K
P_range = linspace(35, 55, 50);      % power 35-55 W
HP_ragne = linspace(190.125, 268.125, 50);
SEI_range = 60 * P_range / (conc * F_range * 1000 );
Ar_range = 1 - CO2_range;
Conc0_of_CO2_range = CO2_range * conc ;
tau_range = 60* volume ./ F_range ;


params_gas = [0.004377	0.00079	0.001	4.5077	1];
params_surf=[0.07056	0.001853	16274.55	1];

% choose (F vs. CO2 concentration) 1
%close all;
[X1, Y1] = meshgrid(F_range, CO2_range);
SEI_grid = 60 * P_nominal ./ (conc * X1 * 1000);
Ar_grid = 1 - Y1;
tau_grid = 60 * volume ./ X1;  % expand tau to 2D grid
Conc0_of_CO2_grid = Y1 * conc ;
CO2_grid = Y1;

% calculate kg and ks as 2D grid
kg_grid =  params_gas(1) * exp(params_gas(2) * SEI_grid) .* ...
          exp(-params_gas(3) ./ (R * T_nominal)) .* exp(params_gas(4) * Ar_grid);
ks_grid =  params_surf(1) * exp(params_surf(2) * SEI_grid) .* ...
          exp(-params_surf(3) ./ (R * T_nominal)) ;


XA_NoCat1 = zeros(size(X1));  % conversionwithout catalyst
XA_Cat1 = zeros(size(X1));   % conversion with catalyst
XA_NoCat2 = zeros(size(X1)); 
XA_Cat2 = zeros(size(X1));  
XA_NoCat3 = zeros(size(X1));  
XA_Cat3 = zeros(size(X1));  
XA_NoCat4 = zeros(size(X1)); 
XA_Cat4 = zeros(size(X1));  
XA_NoCat5 = zeros(size(X1));  
XA_Cat5 = zeros(size(X1));  
XA_NoCat6 = zeros(size(X1));  
XA_Cat6 = zeros(size(X1));  
Y_CO_NoCat1 = zeros(size(X1)); % converted rate without catalyst
Y_CO_Cat1 = zeros(size(X1)); % converted rate with catalyst
Y_CO_NoCat2 = zeros(size(X1));
Y_CO_Cat2 = zeros(size(X1));
Y_CO_NoCat3 = zeros(size(X1));
Y_CO_Cat3 = zeros(size(X1));
Y_CO_NoCat4 = zeros(size(X1));
Y_CO_Cat4 = zeros(size(X1));
Y_CO_NoCat5 = zeros(size(X1));
Y_CO_Cat5 = zeros(size(X1));
Y_CO_NoCat6 = zeros(size(X1));
Y_CO_Cat6 = zeros(size(X1));
ratio_gas1 = zeros(size(X1)); % gas contribution 
ratio_gas2 = zeros(size(X1));
ratio_gas3 = zeros(size(X1));
ratio_gas4 = zeros(size(X1));
ratio_gas5 = zeros(size(X1));
ratio_gas6 = zeros(size(X1));
E_NoCat1 = zeros(size(X1)); % the reciporcal of energy intensity without catalyst
E_Cat1 = zeros(size(X1));  % the reciporcal of energy intensity with catalyst
E_NoCat2 = zeros(size(X1));
E_Cat2 = zeros(size(X1));
E_NoCat3 = zeros(size(X1));
E_Cat3 = zeros(size(X1));
E_NoCat4 = zeros(size(X1));
E_Cat4 = zeros(size(X1));
E_NoCat5 = zeros(size(X1));
E_Cat5 = zeros(size(X1));
E_NoCat6 = zeros(size(X1));
E_Cat6 = zeros(size(X1));
I_NoCat1 = zeros(size(X1)); % energy intensity without catalyst
I_Cat1 = zeros(size(X1)); % energy intensity with catalyst
I_NoCat2 = zeros(size(X1));
I_Cat2 = zeros(size(X1));
I_NoCat3 = zeros(size(X1));
I_Cat3 = zeros(size(X1));
I_NoCat4 = zeros(size(X1));
I_Cat4 = zeros(size(X1));
I_NoCat5 = zeros(size(X1));
I_Cat5 = zeros(size(X1));
I_NoCat6 = zeros(size(X1));
I_Cat6 = zeros(size(X1));
Eff1 = zeros(size(X1)); % energy efficiency (include heating power)
Eff2 = zeros(size(X1));
Eff3 = zeros(size(X1));
Eff4 = zeros(size(X1));
Eff5 = zeros(size(X1));
Eff6 = zeros(size(X1));
EE1 = zeros(size(X1)); % energy efficiency (exclude heating power)
EE2 = zeros(size(X1));
EE3 = zeros(size(X1));
EE4 = zeros(size(X1));
EE5 = zeros(size(X1));
EE6 = zeros(size(X1));
E_1 = zeros(size(X1)); % energy intensity with catalyst (exclude heating power)
E_2 = zeros(size(X1));
E_3 = zeros(size(X1));
E_4 = zeros(size(X1));
E_5 = zeros(size(X1));
E_6 = zeros(size(X1));
% these arraies are used to store the calculation results

% calculate conversion
for i = 1:size(X1,1)
    for j = 1:size(X1,2)
       
        SEI_var = SEI_grid(i, j);
        Ar_var = Ar_grid(i, j);
        Conc0_of_CO2_var = Conc0_of_CO2_grid(i, j);
        tau_var = tau_grid(i, j);
        ks_var = ks_grid(i, j);
        kg_var = kg_grid(i, j);
        CO2_var = CO2_grid(i,j);      
        
        XA_NoCat1(i,j) = conversion_no_catalyst(params_gas,  kg_var, Conc0_of_CO2_var,  tau_var);
        XA_Cat1(i,j) = conversion_catalyst(params_surf, params_gas, kg_var, ks_var, Conc0_of_CO2_var, tau_var);
        Y_CO_NoCat1(i,j) =  1e3  * 60 * X1(i,j) * XA_NoCat1(i,j) * Conc0_of_CO2_var ; % unit: mmol/hr
        Y_CO_Cat1(i,j) =  1e3 * 60 * X1(i,j) * XA_Cat1(i,j)* Conc0_of_CO2_var ; % unit: mmol/hr
        E_NoCat1(i,j) = Y_CO_NoCat1(i,j) * 1000 / (3600 * (P_nominal + HP_nominal)); % unit: mmol/kJ
        E_Cat1(i,j) = Y_CO_Cat1(i,j) * 1000 / (3600 * (P_nominal + HP_nominal)); % unit: mmol/kJ
        I_NoCat1(i,j) = (3600 * (P_nominal + HP_nominal))/E_NoCat1(i,j); % unit: kJ/mmol
        I_Cat1(i,j) = 1/E_Cat1(i,j); % unit: kJ/mmol
        t = T_nominal / 1000;
        H = A3*t + B3*(t^2/2) + C3*(t^3/3) + D3*(t^4/4) - E3/t +F3 - H3 -110.5 + A2*t + B2*(t^2/2) + C2*(t^3/3) + D2*(t^4/4) - E2/t +F2 - H2 ...
        - A1*t - B1*(t^2/2) - C1*(t^3/3) - D1*(t^4/4) + E1/t -F1 + H1 + 393.52;
        Eff1(i,j) =   E_Cat1(i,j) * H * 1e-1; 
        ratio_gas1(i,j)= Y_CO_NoCat1(i,j) / (Y_CO_Cat1(i,j)) ;
        E_1(i,j) = Y_CO_Cat1(i,j) * 1000 / (3600 * P_nominal ); % unit: mmol/kJ
        EE1(i,j) =   E_1(i,j) * H * 1e-1; 
    end
end


%close all; % clear plot

% choose (F vs. T) 2
[X2, Y2] = meshgrid(F_range, T_range);
SEI_grid = 60 * P_nominal ./ (conc * X2 * 1000);
HP_grid = 0.975 * (Y2 - 273.15) +73.125;
tau_grid = 60 * volume ./ X2;  % expand tau to 2D grid


% calculate kg and ks as 2D grid
kg_grid =  params_gas(1) * exp(params_gas(2) * SEI_grid) .* ...
          exp(-params_gas(3) ./ (R * Y2)) .* exp(params_gas(4) * Ar_nominal);
ks_grid =  params_surf(1) * exp(params_surf(2) * SEI_grid) .* ...
          exp(-params_surf(3) ./ (R * Y2)) ;

% calculate conversion
for i = 1:size(X2,1)
    for j = 1:size(X2,2)
       
        SEI_var = SEI_grid(i, j);
        Ar_var = Ar_nominal;
        Conc0_of_CO2_var = Conc0_of_CO2_nominal;
        tau_var = tau_grid(i, j);
        ks_var = ks_grid(i, j);
        kg_var = kg_grid(i, j);

        
        XA_NoCat2(i,j) = conversion_no_catalyst(params_gas,  kg_var, Conc0_of_CO2_var,  tau_var);
        XA_Cat2(i,j) = conversion_catalyst(params_surf, params_gas, kg_var, ks_var, Conc0_of_CO2_var, tau_var);
        Y_CO_NoCat2(i,j) =  1e3  * 60 * X2(i,j) * XA_NoCat2(i,j) * Conc0_of_CO2_var ; % unit: mmol/hr
        Y_CO_Cat2(i,j) =  1e3 * 60 * X2(i,j) * XA_Cat2(i,j)* Conc0_of_CO2_var ; % unit: mmol/hr
        E_NoCat2(i,j) = Y_CO_NoCat2(i,j) * 1000 / (3600 * (P_nominal + HP_grid(i,j))); % unit: mmol/kJ
        E_Cat2(i,j) = Y_CO_Cat2(i,j) * 1000 / (3600 * (P_nominal + HP_grid(i,j))); % unit: mmol/kJ
        I_NoCat2(i,j) = 1/E_NoCat2(i,j); % unit: kJ/mmol
        I_Cat2(i,j) = 1/E_Cat2(i,j); % unit: kJ/mmol
        ratio_gas2(i,j)= Y_CO_NoCat2(i,j) / (Y_CO_Cat2(i,j)) ;
        t = Y2(i, j) / 1000;
        H = A3*t + B3*(t^2/2) + C3*(t^3/3) + D3*(t^4/4) - E3/t +F3 - H3 -110.5 + A2*t + B2*(t^2/2) + C2*(t^3/3) + D2*(t^4/4) - E2/t +F2 - H2 ...
        - A1*t - B1*(t^2/2) - C1*(t^3/3) - D1*(t^4/4) + E1/t -F1 + H1 + 393.52;
        Eff2(i,j) =  E_Cat2(i,j) * H * 1e-1; 
        E_2(i,j) = Y_CO_Cat2(i,j) * 1000 / (3600 * P_nominal ); % unit: mmol/kJ
        EE2(i,j) =   E_2(i,j) * H * 1e-1; 
    end
end


%close all;

% choose (F vs. P)  3
[X3, Y3] = meshgrid(F_range, P_range);
SEI_grid = 60 * Y3 ./ (conc * X3 * 1000);

tau_grid = 60 * volume ./ X3;  % expand tau to 2D grid


% calculate kg and ks as 2D grid
kg_grid =  params_gas(1) * exp(params_gas(2) * SEI_grid) .* ...
          exp(-params_gas(3) ./ (R * T_nominal)) .* exp(params_gas(4) * Ar_nominal);
ks_grid =  params_surf(1) * exp(params_surf(2) * SEI_grid) .* ...
          exp(-params_surf(3) ./ (R * T_nominal)) ;


% calculate conversion
for i = 1:size(X3,1)
    for j = 1:size(X3,2)
       
        SEI_var = SEI_grid(i, j);
        Ar_var = Ar_nominal;
        Conc0_of_CO2_var = Conc0_of_CO2_nominal;
        tau_var = tau_grid(i, j);
        ks_var = ks_grid(i, j);
        kg_var = kg_grid(i, j);
        P_var = Y3(i, j);
        
        XA_NoCat3(i,j) = conversion_no_catalyst(params_gas,  kg_var, Conc0_of_CO2_var,  tau_var);
        XA_Cat3(i,j) = conversion_catalyst(params_surf, params_gas, kg_var, ks_var, Conc0_of_CO2_var, tau_var);
        Y_CO_NoCat3(i,j) =  1e3  * 60 * X3(i,j) * XA_NoCat3(i,j) * Conc0_of_CO2_var ; % unit: mmol/hr
        Y_CO_Cat3(i,j) =  1e3 * 60 * X3(i,j) * XA_Cat3(i,j)* Conc0_of_CO2_var ; % unit: mmol/hr
        E_NoCat3(i,j) = Y_CO_NoCat3(i,j) * 1000 / (3600 * (P_var + HP_nominal)); % unit: mmol/kJ
        E_Cat3(i,j) = Y_CO_Cat3(i,j) * 1000 / (3600 * (P_var + HP_nominal)); % unit: mmol/kJ
        I_NoCat3(i,j) = 1/E_NoCat3(i,j); % unit: kJ/mmol
        I_Cat3(i,j) = 1/E_Cat3(i,j); % unit: kJ/mmol
        ratio_gas3(i,j)= Y_CO_NoCat3(i,j) / (Y_CO_Cat3(i,j)) ;
        t = T_nominal / 1000;
        H = A3*t + B3*(t^2/2) + C3*(t^3/3) + D3*(t^4/4) - E3/t +F3 - H3 -110.5 + A2*t + B2*(t^2/2) + C2*(t^3/3) + D2*(t^4/4) - E2/t +F2 - H3 ...
        - A1*t - B1*(t^2/2) - C1*(t^3/3) - D1*(t^4/4) + E1/t -F1 + H1 + 393.52;
        Eff3(i,j) =  E_Cat3(i,j) * H * 1e-1; 
        E_3(i,j) = Y_CO_Cat3(i,j) * 1000 / (3600 * P_var ); % unit: mmol/kJ
        EE3(i,j) =   E_3(i,j) * H * 1e-1; 
        end
end


% choose (concentration of CO2 vs. T) 4
[X4, Y4] = meshgrid(CO2_range, T_range);
Ar_grid = 1 - X4;
HP_grid = 0.975 * (Y4 -273.15) + 73.125;
Conc0_of_CO2_grid = X4 * conc ;


% calculate kg and ks as 2D grid
kg_grid =  params_gas(1) * exp(params_gas(2) * SEI_nominal) .* ...
          exp(-params_gas(3) ./ (R * Y4)) .* exp(params_gas(4) * Ar_grid);
ks_grid =  params_surf(1) * exp(params_surf(2) * SEI_nominal) .* ...
          exp(-params_surf(3) ./ (R * Y4)) ;

% calculate conversion
for i = 1:size(X4,1)
    for j = 1:size(X4,2)
       
        SEI_var = SEI_nominal;
        Ar_var = Ar_grid(i, j);
        Conc0_of_CO2_var = Conc0_of_CO2_grid(i, j);
        tau_var = tau_nominal;
        ks_var = ks_grid(i, j);
        kg_var = kg_grid(i, j);

        
        XA_NoCat4(i,j) = conversion_no_catalyst(params_gas,  kg_var, Conc0_of_CO2_var,  tau_var);
        XA_Cat4(i,j) = conversion_catalyst(params_surf, params_gas, kg_var, ks_var, Conc0_of_CO2_var, tau_var);
        Y_CO_NoCat4(i,j) =  1e3  * 60 * F_nominal * XA_NoCat4(i,j) * Conc0_of_CO2_var ; % unit: mmol/hr
        Y_CO_Cat4(i,j) =  1e3 * 60 * F_nominal * XA_Cat4(i,j)* Conc0_of_CO2_var ; % unit: mmol/hr
        E_NoCat4(i,j) = Y_CO_NoCat4(i,j) * 1000 / (3600 * (P_nominal + HP_grid(i,j))); % unit: mmol/kJ
        E_Cat4(i,j) = Y_CO_Cat4(i,j) * 1000 / (3600 * (P_nominal + HP_grid(i,j))); % unit: mmol/kJ
        ratio_gas4(i,j)= Y_CO_NoCat4(i,j) / (Y_CO_Cat4(i,j)) ;
        I_NoCat4(i,j) = 1/E_NoCat4(i,j); % unit: kJ/mmol
        I_Cat4(i,j) = 1/E_Cat4(i,j); % unit: kJ/mmol
        t = Y4(i, j) / 1000;
        H = A3*t + B3*(t^2/2) + C3*(t^3/3) + D3*(t^4/4) - E3/t +F3 - H3 -110.5 + A2*t + B2*(t^2/2) + C2*(t^3/3) + D2*(t^4/4) - E2/t +F2 - H2 ...
        - A1*t - B1*(t^2/2) - C1*(t^3/3) - D1*(t^4/4) + E1/t -F1 + H1 + 393.52;
        Eff4(i,j) =  E_Cat4(i,j) * H * 1e-1; 
        E_4(i,j) = Y_CO_Cat4(i,j) * 1000 / (3600 * P_nominal ); % unit: mmol/kJ
        EE4(i,j) =   E_4(i,j) * H * 1e-1; 
        end
end


%close all;

% choose (concentration of CO2 vs. P) 5
[X5, Y5] = meshgrid(CO2_range, P_range);
Ar_grid = 1 - X5;
Conc0_of_CO2_grid = X5 * conc ;
SEI_grid = 60 * Y5 / ( F_nominal * Conc0_of_CO2_nominal *1000);


% calculate kg and ks as 2D grid
kg_grid =  params_gas(1) * exp(params_gas(2) * SEI_grid) .* ...
          exp(-params_gas(3) ./ (R * T_nominal)) .* exp(params_gas(4) * Ar_grid);
ks_grid =  params_surf(1) * exp(params_surf(2) * SEI_grid) .* ...
          exp(-params_surf(3) ./ (R * T_nominal)) ;


% calculate conversion
for i = 1:size(X5,1)
    for j = 1:size(X5,2)
       
        SEI_var = SEI_grid(i, j);
        Ar_var = Ar_grid(i, j);
        Conc0_of_CO2_var = Conc0_of_CO2_grid(i,j);
        tau_var = tau_nominal;
        ks_var = ks_grid(i, j);
        kg_var = kg_grid(i, j);
        P_var = Y5(i,j);
        
        XA_NoCat5(i,j) = conversion_no_catalyst(params_gas,  kg_var, Conc0_of_CO2_var,  tau_var);
        XA_Cat5(i,j) = conversion_catalyst(params_surf, params_gas, kg_var, ks_var, Conc0_of_CO2_var, tau_var);
        Y_CO_NoCat5(i,j) =  1e3  * 60 * F_nominal * XA_NoCat5(i,j) * Conc0_of_CO2_var ; % unit: mmol/hr
        Y_CO_Cat5(i,j) =  1e3 * 60 * F_nominal * XA_Cat5(i,j)* Conc0_of_CO2_var ; % unit: mmol/hr
        E_NoCat5(i,j) = Y_CO_NoCat5(i,j) * 1000 / (3600 * (P_var + HP_nominal)); % unit: mmol/kJ
        E_Cat5(i,j) = Y_CO_Cat5(i,j) * 1000 / (3600 * (P_var + HP_nominal)); % unit: mmol/kJ
        ratio_gas5(i,j)= Y_CO_NoCat5(i,j) / (Y_CO_Cat5(i,j)) ;
        I_NoCat5(i,j) = 1/E_NoCat5(i,j); % unit: kJ/mmol
        I_Cat5(i,j) = 1/E_Cat5(i,j); % unit: kJ/mmol
        t = T_nominal / 1000;
        H = A3*t + B3*(t^2/2) + C3*(t^3/3) + D3*(t^4/4) - E3/t +F3 - H3 -110.5 + A2*t + B2*(t^2/2) + C2*(t^3/3) + D2*(t^4/4) - E2/t +F2 - H2 ...
        - A1*t - B1*(t^2/2) - C1*(t^3/3) - D1*(t^4/4) + E1/t -F1 + H1 + 393.52;
        Eff5(i,j) =  E_Cat5(i,j) * H * 1e-1; 
        E_5(i,j) = Y_CO_Cat5(i,j) * 1000 / (3600 * P_var ); % unit: mmol/kJ
        EE5(i,j) =   E_5(i,j) * H * 1e-1; 
    end
end


%close all;

% choose ( T vs. P) 6
[X6, Y6] = meshgrid(T_range, P_range);
SEI_grid = 60 * Y6 / ( F_nominal * Conc0_of_CO2_nominal *1000);
HP_grid = 0.975 * (X6 -273.15) + 73.125;


% calculate kg and ks as 2D grid
kg_grid =  params_gas(1) * exp(params_gas(2) * SEI_grid) .* ...
          exp(-params_gas(3) ./ (R * X6)) .* exp(params_gas(4) * Ar_nominal);
ks_grid =  params_surf(1) * exp(params_surf(2) * SEI_grid) .* ...
          exp(-params_surf(3) ./ (R * X6)) ;


% calculate conversion
for i = 1:size(X6,1)
    for j = 1:size(X6,2)
       
        SEI_var = SEI_grid(i, j);
        Ar_var = Ar_nominal;
        Conc0_of_CO2_var = Conc0_of_CO2_nominal;
        tau_var = tau_nominal;
        ks_var = ks_grid(i, j);
        kg_var = kg_grid(i, j);
        P_var = Y5(i, j);
        T_var = X6(i, j);
        XA_NoCat6(i,j) = conversion_no_catalyst(params_gas,  kg_var, Conc0_of_CO2_var,  tau_var);
        XA_Cat6(i,j) = conversion_catalyst(params_surf, params_gas, kg_var, ks_var, Conc0_of_CO2_var, tau_var);
        Y_CO_NoCat6(i,j) =  1e3  * 60 * F_nominal * XA_NoCat6(i,j) * Conc0_of_CO2_var ; % unit: mmol/hr
        Y_CO_Cat6(i,j) =  1e3 * 60 * F_nominal * XA_Cat6(i,j)* Conc0_of_CO2_var ; % unit: mmol/hr
        E_NoCat6(i,j) = Y_CO_NoCat6(i,j) * 1000 / (3600 * (P_var + HP_grid (i,j))); % unit: mmol/kJ
        E_Cat6(i,j) = Y_CO_Cat6(i,j) * 1000 / (3600 * (P_var + HP_grid (i,j))); % unit: mmol/kJ
        ratio_gas6(i,j)= Y_CO_NoCat6(i,j) / (Y_CO_Cat6(i,j)) ;
        I_NoCat6(i,j) = 1/E_NoCat6(i,j); % unit: kJ/mmol
        I_Cat6(i,j) = 1/E_Cat6(i,j); % unit: kJ/mmol
        t = X6(i, j) / 1000;
        H = A3*t + B3*(t^2/2) + C3*(t^3/3) + D3*(t^4/4) - E3/t +F3 - H3 -110.5 + A2*t + B2*(t^2/2) + C2*(t^3/3) + D2*(t^4/4) - E2/t +F2 - H2 ...
        - A1*t - B1*(t^2/2) - C1*(t^3/3) - D1*(t^4/4) + E1/t -F1 + H1 + 393.52;
        Eff6(i,j) =  E_Cat6(i,j) * H * 1e-1; 
        E_6(i,j) = Y_CO_Cat6(i,j) * 1000 / (3600 * P_var ); % unit: mmol/kJ
        EE6(i,j) =   E_6(i,j) * H * 1e-1; 
     end
end

XA_Cat1 = 100* XA_Cat1;
XA_Cat2 = 100* XA_Cat2;
XA_Cat3 = 100* XA_Cat3;
XA_Cat4 = 100* XA_Cat4;
XA_Cat5 = 100* XA_Cat5;
XA_Cat6 = 100* XA_Cat6;

XA_NoCat1 = 100* XA_NoCat1;
XA_NoCat2 = 100* XA_NoCat2;
XA_NoCat3 = 100* XA_NoCat3;
XA_NoCat4 = 100* XA_NoCat4;
XA_NoCat5 = 100* XA_NoCat5;
XA_NoCat6 = 100* XA_NoCat6;

% conversion with catalyst
figure;
set(gcf, 'Units', 'normalized', 'Position', [0, 0.15, 0.85, 0.75]);  % this should be adjusted according to the resolution of the monitor or laptop

tiledlayout(2,3, 'TileSpacing', 'compact', 'Padding', 'compact'); % 2 line 3 column in a compact arrangement

XA_Cat = [XA_Cat1(:); XA_Cat2(:); XA_Cat3(:); XA_Cat4(:); XA_Cat5(:); XA_Cat6(:)];
c_min = min(XA_Cat);
c_max = max(XA_Cat);

% first figure 
nexttile;
contourf(X1, Y1, XA_Cat1, 50);
clim([c_min, c_max]);
ax = gca;
ax.XAxis.FontSize = 18;  
ax.YAxis.FontSize = 18;
xlabel('Gas Flow Rate (ml/min)','FontSize', 18);
ylabel('CO_2 Concentration', 'FontSize', 18);
text(0.05, 0.95, 'a', 'Units', 'normalized', 'FontSize', 18, 'FontWeight', 'bold');

% second figure 
nexttile;
contourf(X2, Y2, XA_Cat2, 50);
clim([c_min, c_max]);
ax = gca;
ax.XAxis.FontSize = 18;  
ax.YAxis.FontSize = 18;
title("CO_2 Conversion", "FontSize", 18, "FontWeight", "bold");
xlabel('Gas Flow Rate (ml/min)', 'FontSize', 18);
ylabel('Temperature (K)', 'FontSize', 18);
text(0.05, 0.95, 'b', 'Units', 'normalized', 'FontSize', 18, 'FontWeight', 'bold');

% third figure 
nexttile;
contourf(X3, Y3, XA_Cat3, 50);
clim([c_min, c_max]);
ax = gca;
ax.XAxis.FontSize = 18;  
ax.YAxis.FontSize = 18;
xlabel('Gas Flow Rate (ml/min)', 'FontSize', 18);
ylabel('Power (W)', 'FontSize', 18);
text(0.05, 0.95, 'c', 'Units', 'normalized', 'FontSize', 18, 'FontWeight', 'bold');


% fourth figure 
nexttile;
contourf(X4, Y4, XA_Cat4, 50);
clim([c_min, c_max]);
ax = gca;
ax.XAxis.FontSize = 18;  
ax.YAxis.FontSize = 18;
xlabel('CO₂ Concentration', 'FontSize', 18);
ylabel('Temperature (K)', 'FontSize', 18);
text(0.05, 0.95, 'd', 'Units', 'normalized', 'FontSize', 18, 'FontWeight', 'bold');

% fifth figure 
nexttile;
contourf(X5, Y5, XA_Cat5, 50);
clim([c_min, c_max]);
ax = gca;
ax.XAxis.FontSize = 18;  
ax.YAxis.FontSize = 18;
xlabel('CO₂ Concentration', 'FontSize', 18);
ylabel('Power (W)', 'FontSize', 18);
text(0.05, 0.95, 'e', 'Units', 'normalized', 'FontSize', 18, 'FontWeight', 'bold');

% sixth figure 
nexttile;
contourf(X6, Y6, XA_Cat6, 50);
clim([c_min, c_max]);
ax = gca;
ax.XAxis.FontSize = 18;  
ax.YAxis.FontSize = 18;
xlabel('Temperature (K)', 'FontSize', 18);
ylabel('Power (W)', 'FontSize', 18);
text(0.05, 0.95, 'f', 'Units', 'normalized', 'FontSize', 18, 'FontWeight', 'bold');

% conformed colorbar
c = colorbar('eastoutside');
c.FontSize = 18;

c.Position = [0.955 0.085 0.015 0.85];

% reaction rate without catalyst
figure;
set(gcf, 'Units', 'normalized', 'Position', [0, 0.15, 0.85, 0.75]); 

tiledlayout(2,3, 'TileSpacing', 'compact', 'Padding', 'compact'); % 2 line 3 column in a compact arrangement

Y_CO_NoCat = [Y_CO_NoCat1(:);Y_CO_NoCat2(:);Y_CO_NoCat3(:);Y_CO_NoCat4(:);Y_CO_NoCat5(:);Y_CO_NoCat6(:)];

% recognize the mininum and maxinum 
c_min = min(Y_CO_NoCat);
c_max = max(Y_CO_NoCat);


% first figure 
nexttile;
contourf(X1, Y1, Y_CO_NoCat1, 50);
clim([c_min, c_max]);
ax = gca;
ax.XAxis.FontSize = 18;  
ax.YAxis.FontSize = 18;
xlabel('Gas Flow Rate (ml/min)','FontSize', 18);
ylabel('CO_2 Concentration', 'FontSize', 18);
text(0.05, 0.95, 'a', 'Units', 'normalized', 'FontSize', 18, 'FontWeight', 'bold');

% second figure 
nexttile;
contourf(X2, Y2, Y_CO_NoCat2, 50);
clim([c_min, c_max]);
ax = gca;
ax.XAxis.FontSize = 18;  
ax.YAxis.FontSize = 18;
title("R_C_O_2", "FontSize", 18, "FontWeight", "bold");
xlabel('Gas Flow Rate (ml/min)', 'FontSize', 18);
ylabel('Temperature (K)', 'FontSize', 18);
text(0.05, 0.95, 'b', 'Units', 'normalized', 'FontSize', 18, 'FontWeight', 'bold');

% third figure 
nexttile;
contourf(X3, Y3, Y_CO_NoCat3, 50);
clim([c_min, c_max]);
ax = gca;
ax.XAxis.FontSize = 18;  
ax.YAxis.FontSize = 18;
xlabel('Gas Flow Rate (ml/min)', 'FontSize', 18);
ylabel('Power (W)', 'FontSize', 18);
text(0.05, 0.95, 'c', 'Units', 'normalized', 'FontSize', 18, 'FontWeight', 'bold');


% fourth figure 
nexttile;
contourf(X4, Y4, Y_CO_NoCat4, 50);
clim([c_min, c_max]);
ax = gca;
ax.XAxis.FontSize = 18;  
ax.YAxis.FontSize = 18;
xlabel('CO₂ Concentration', 'FontSize', 18);
ylabel('Temperature (K)', 'FontSize', 18);
text(0.05, 0.95, 'd', 'Units', 'normalized', 'FontSize', 18, 'FontWeight', 'bold');

% fifth figure 
nexttile;
contourf(X5, Y5, Y_CO_NoCat5, 50);
clim([c_min, c_max]);
ax = gca;
ax.XAxis.FontSize = 18;  
ax.YAxis.FontSize = 18;
xlabel('CO₂ Concentration', 'FontSize', 18);
ylabel('Power (W)', 'FontSize', 18);
text(0.05, 0.95, 'e', 'Units', 'normalized', 'FontSize', 18, 'FontWeight', 'bold');

% sixth figure
nexttile;
contourf(X6, Y6, Y_CO_NoCat6, 50);
clim([c_min, c_max]);
ax = gca;
ax.XAxis.FontSize = 18;  
ax.YAxis.FontSize = 18;
xlabel('Temperature (K)', 'FontSize', 18);
ylabel('Power (W)', 'FontSize', 18);
text(0.05, 0.95, 'f', 'Units', 'normalized', 'FontSize', 18, 'FontWeight', 'bold');

% conformed colorbar
c = colorbar('eastoutside');
c.FontSize = 18;

c.Position = [0.955 0.085 0.015 0.85];

% conversion without catalyst
figure;
set(gcf, 'Units', 'normalized', 'Position', [0, 0.15, 0.85, 0.75]); 

tiledlayout(2,3, 'TileSpacing', 'compact', 'Padding', 'compact'); % 2 line 3 column in a compact arrangement

XA_NoCat = [XA_NoCat1(:);XA_NoCat2(:);XA_NoCat3(:);XA_NoCat4(:);XA_NoCat5(:);XA_NoCat6(:)];

% recognize the mininum and maxinum 
c_min = min(XA_NoCat);
c_max = max(XA_NoCat);


% first figure 
nexttile;
contourf(X1, Y1, XA_NoCat1, 50);
clim([c_min, c_max]);
ax = gca;
ax.XAxis.FontSize = 18;  
ax.YAxis.FontSize = 18;
xlabel('Gas Flow Rate (ml/min)','FontSize', 18);
ylabel('CO_2 Concentration', 'FontSize', 18);
text(0.05, 0.95, 'a', 'Units', 'normalized', 'FontSize', 18, 'FontWeight', 'bold');

% second figure 
nexttile;
contourf(X2, Y2, XA_NoCat2, 50);
clim([c_min, c_max]);
ax = gca;
ax.XAxis.FontSize = 18;  
ax.YAxis.FontSize = 18;
title("CO_2 Conversion", "FontSize", 18, "FontWeight", "bold");
xlabel('Gas Flow Rate (ml/min)', 'FontSize', 18);
ylabel('Temperature (K)', 'FontSize', 18);
text(0.05, 0.95, 'b', 'Units', 'normalized', 'FontSize', 18, 'FontWeight', 'bold');

% third figure 
nexttile;
contourf(X3, Y3, XA_NoCat3, 50);
clim([c_min, c_max]);
ax = gca;
ax.XAxis.FontSize = 18;  
ax.YAxis.FontSize = 18;
xlabel('Gas Flow Rate (ml/min)', 'FontSize', 18);
ylabel('Power (W)', 'FontSize', 18);
text(0.05, 0.95, 'c', 'Units', 'normalized', 'FontSize', 18, 'FontWeight', 'bold');


% fourth figure 
nexttile;
contourf(X4, Y4, XA_NoCat4, 50);
clim([c_min, c_max]);
ax = gca;
ax.XAxis.FontSize = 18;  
ax.YAxis.FontSize = 18;
xlabel('CO₂ Concentration', 'FontSize', 18);
ylabel('Temperature (K)', 'FontSize', 18);
text(0.05, 0.95, 'd', 'Units', 'normalized', 'FontSize', 18, 'FontWeight', 'bold');

% fifth figure 
nexttile;
contourf(X5, Y5, XA_NoCat5, 50);
clim([c_min, c_max]);
ax = gca;
ax.XAxis.FontSize = 18;  
ax.YAxis.FontSize = 18;
xlabel('CO₂ Concentration', 'FontSize', 18);
ylabel('Power (W)', 'FontSize', 18);
text(0.05, 0.95, 'e', 'Units', 'normalized', 'FontSize', 18, 'FontWeight', 'bold');

% sixth figure 
nexttile;
contourf(X6, Y6, XA_NoCat6, 50);
clim([c_min, c_max]);
ax = gca;
ax.XAxis.FontSize = 18;  
ax.YAxis.FontSize = 18;
xlabel('Temperature (K)', 'FontSize', 18);
ylabel('Power (W)', 'FontSize', 18);
text(0.05, 0.95, 'f', 'Units', 'normalized', 'FontSize', 18, 'FontWeight', 'bold');

% conformed colorbar
c = colorbar('eastoutside');
c.FontSize = 18;

c.Position = [0.955 0.085 0.015 0.85];

% converted rate with catalyst
figure;
set(gcf, 'Units', 'normalized', 'Position', [0, 0.15, 0.85, 0.75]); 

tiledlayout(2,3, 'TileSpacing', 'compact', 'Padding', 'compact'); % 2 line 3 column in a compact arrangement

Y_CO_Cat = [Y_CO_Cat1(:);Y_CO_Cat2(:);Y_CO_Cat3(:);Y_CO_Cat4(:);Y_CO_Cat5(:);Y_CO_Cat6(:)];

% recognize the mininum and maxinum 
c_min = min(Y_CO_Cat);
c_max = max(Y_CO_Cat);


% first figure 
nexttile;
contourf(X1, Y1, Y_CO_Cat1, 50);
clim([c_min, c_max]);
ax = gca;
ax.XAxis.FontSize = 18;  
ax.YAxis.FontSize = 18;
xlabel('Gas Flow Rate (ml/min)','FontSize', 18);
ylabel('CO_2 Concentration', 'FontSize', 18);
text(0.05, 0.95, 'a', 'Units', 'normalized', 'FontSize', 18, 'FontWeight', 'bold');

% second figure 
nexttile;
contourf(X2, Y2, Y_CO_Cat2, 50);
clim([c_min, c_max]);
ax = gca;
ax.XAxis.FontSize = 18;  
ax.YAxis.FontSize = 18;
title("R_C_O_2", "FontSize", 18, "FontWeight", "bold");
xlabel('Gas Flow Rate (ml/min)', 'FontSize', 18);
ylabel('Temperature (K)', 'FontSize', 18);
text(0.05, 0.95, 'b', 'Units', 'normalized', 'FontSize', 18, 'FontWeight', 'bold');

% third figure 
nexttile;
contourf(X3, Y3, Y_CO_Cat3, 50);
clim([c_min, c_max]);
ax = gca;
ax.XAxis.FontSize = 18;  
ax.YAxis.FontSize = 18;
xlabel('Gas Flow Rate (ml/min)', 'FontSize', 18);
ylabel('Power (W)', 'FontSize', 18);
text(0.05, 0.95, 'c', 'Units', 'normalized', 'FontSize', 18, 'FontWeight', 'bold');


% fourth figure 
nexttile;
contourf(X4, Y4, Y_CO_Cat4, 50);
clim([c_min, c_max]);
ax = gca;
ax.XAxis.FontSize = 18;  
ax.YAxis.FontSize = 18;
xlabel('CO₂ Concentration', 'FontSize', 18);
ylabel('Temperature (K)', 'FontSize', 18);
text(0.05, 0.95, 'd', 'Units', 'normalized', 'FontSize', 18, 'FontWeight', 'bold');

% fifth figure 
nexttile;
contourf(X5, Y5, Y_CO_Cat5, 50);
clim([c_min, c_max]);
ax = gca;
ax.XAxis.FontSize = 18;  
ax.YAxis.FontSize = 18;
xlabel('CO₂ Concentration', 'FontSize', 18);
ylabel('Power (W)', 'FontSize', 18);
text(0.05, 0.95, 'e', 'Units', 'normalized', 'FontSize', 18, 'FontWeight', 'bold');

% sixth figure 
nexttile;
contourf(X6, Y6, Y_CO_Cat6, 50);
clim([c_min, c_max]);
ax = gca;
ax.XAxis.FontSize = 18;  
ax.YAxis.FontSize = 18;
xlabel('Temperature (K)', 'FontSize', 18);
ylabel('Power (W)', 'FontSize', 18);
text(0.05, 0.95, 'f', 'Units', 'normalized', 'FontSize', 18, 'FontWeight', 'bold');

% conformed colorbar
c = colorbar('eastoutside');
c.FontSize = 18;

c.Position = [0.955 0.085 0.015 0.85];

ratio_gas1 = 100 * ratio_gas1;
ratio_gas2 = 100 * ratio_gas2;
ratio_gas3 = 100 * ratio_gas3;
ratio_gas4 = 100 * ratio_gas4;
ratio_gas5 = 100 * ratio_gas5;
ratio_gas6 = 100 * ratio_gas6;

% Gas Ratio
figure;
set(gcf, 'Units', 'normalized', 'Position', [0, 0.15, 0.85, 0.75]); 

tiledlayout(2,3, 'TileSpacing', 'compact', 'Padding', 'compact'); % 2 line 3 column in a compact arrangement

ratio_gas = [ratio_gas1(:);ratio_gas2(:);ratio_gas3(:);ratio_gas4(:);ratio_gas5(:);ratio_gas6(:)];

% recognize the mininum and maxinum 
c_min = min(ratio_gas);
c_max = max(ratio_gas);


% first figure 
nexttile;
contourf(X1, Y1, ratio_gas1, 50);
clim([c_min, c_max]);
xlabel('Gas Flow Rate (ml/min)','FontSize', 18);
ylabel('CO_2 Concentration', 'FontSize', 18);
ax = gca;
ax.XAxis.FontSize = 18;  
ax.YAxis.FontSize = 18;
text(0.05, 0.95, 'a', 'Units', 'normalized', 'FontSize', 18, 'FontWeight', 'bold');

% second figure 
nexttile;
contourf(X2, Y2, ratio_gas2, 50);
clim([c_min, c_max]);
title("Gas Phase Contribution Fraction ζ", "FontSize", 18, "FontWeight", "bold");
xlabel('Gas Flow Rate (ml/min)', 'FontSize', 18);
ylabel('Temperature (K)', 'FontSize', 18);
ax = gca;
ax.XAxis.FontSize = 18;  
ax.YAxis.FontSize = 18;
text(0.05, 0.95, 'b', 'Units', 'normalized', 'FontSize', 18, 'FontWeight', 'bold');

% third figure 
nexttile;
contourf(X3, Y3, ratio_gas3, 50);
clim([c_min, c_max]);
xlabel('Gas Flow Rate (ml/min)', 'FontSize', 18);
ylabel('Power (W)', 'FontSize', 18);
ax = gca;
ax.XAxis.FontSize = 18;  
ax.YAxis.FontSize = 18;
text(0.05, 0.95, 'c', 'Units', 'normalized', 'FontSize', 18, 'FontWeight', 'bold');


% fourth figure 
nexttile;
contourf(X4, Y4, ratio_gas4, 50);
clim([c_min, c_max]);
xlabel('CO₂ Concentration', 'FontSize', 18);
ylabel('Temperature (K)', 'FontSize', 18);
ax = gca;
ax.XAxis.FontSize = 18;  
ax.YAxis.FontSize = 18;
text(0.05, 0.95, 'd', 'Units', 'normalized', 'FontSize', 18, 'FontWeight', 'bold');

% fifth figure 
nexttile;
contourf(X5, Y5, ratio_gas5, 50);
clim([c_min, c_max]);
ax = gca;
ax.XAxis.FontSize = 18;  
ax.YAxis.FontSize = 18;
xlabel('CO₂ Concentration', 'FontSize', 18);
ylabel('Power (W)', 'FontSize', 18);
text(0.05, 0.95, 'e', 'Units', 'normalized', 'FontSize', 18, 'FontWeight', 'bold');

% sixth figure 
nexttile;
contourf(X6, Y6, ratio_gas6, 50);
clim([c_min, c_max]);
ax = gca;
ax.XAxis.FontSize = 18;  
ax.YAxis.FontSize = 18;
xlabel('Temperature (K)', 'FontSize', 18);
ylabel('Power (W)', 'FontSize', 18);
text(0.05, 0.95, 'f', 'Units', 'normalized', 'FontSize', 18, 'FontWeight', 'bold');

% conformed colorbar
c = colorbar('eastoutside');
c.FontSize = 18;

c.Position = [0.955 0.085 0.015 0.85];


% Energy Intensity
figure;
set(gcf, 'Units', 'normalized', 'Position', [0, 0.15, 0.85, 0.75]); 

tiledlayout(2,3, 'TileSpacing', 'compact', 'Padding', 'compact'); % 2 line 3 column in a compact arrangement

I_Cat = [I_Cat1(:);I_Cat2(:);I_Cat3(:);I_Cat4(:);I_Cat5(:);I_Cat6(:)];

% recognize the mininum and maxinum 
c_min = min(I_Cat);
c_max = max(I_Cat);


% first figure 
nexttile;
contourf(X1, Y1, I_Cat1, 50);
clim([c_min, c_max]);
xlabel('Gas Flow Rate (ml/min)','FontSize', 18);
ylabel('CO_2 Concentration', 'FontSize', 18);
ax = gca;
ax.XAxis.FontSize = 18;  
ax.YAxis.FontSize = 18;
text(0.05, 0.95, 'a', 'Units', 'normalized', 'FontSize', 18, 'FontWeight', 'bold');

% second figure 
nexttile;
contourf(X2, Y2, I_Cat2, 50);
clim([c_min, c_max]);
title("Energy Intensity", "FontSize", 18, "FontWeight", "bold");
xlabel('Gas Flow Rate (ml/min)', 'FontSize', 18);
ylabel('Temperature (K)', 'FontSize', 18);
ax = gca;
ax.XAxis.FontSize = 18;  
ax.YAxis.FontSize = 18;
text(0.05, 0.95, 'b', 'Units', 'normalized', 'FontSize', 18, 'FontWeight', 'bold');

% third figure 
nexttile;
contourf(X3, Y3, I_Cat3, 50);
clim([c_min, c_max]);
xlabel('Gas Flow Rate (ml/min)', 'FontSize', 18);
ylabel('Power (W)', 'FontSize', 18);
ax = gca;
ax.XAxis.FontSize = 18;  
ax.YAxis.FontSize = 18;
text(0.05, 0.95, 'c', 'Units', 'normalized', 'FontSize', 18, 'FontWeight', 'bold');


% fourth figure 
nexttile;
contourf(X4, Y4, I_Cat4, 50);
clim([c_min, c_max]);
xlabel('CO₂ Concentration', 'FontSize', 18);
ylabel('Temperature (K)', 'FontSize', 18);
ax = gca;
ax.XAxis.FontSize = 18;  
ax.YAxis.FontSize = 18;
text(0.05, 0.95, 'd', 'Units', 'normalized', 'FontSize', 18, 'FontWeight', 'bold');

% fifth figure 
nexttile;
contourf(X5, Y5, I_Cat5, 50);
clim([c_min, c_max]);
ax = gca;
ax.XAxis.FontSize = 18;  
ax.YAxis.FontSize = 18;
xlabel('CO₂ Concentration', 'FontSize', 18);
ylabel('Power (W)', 'FontSize', 18);
text(0.05, 0.95, 'e', 'Units', 'normalized', 'FontSize', 18, 'FontWeight', 'bold');

% sixth figure
nexttile;
contourf(X6, Y6, I_Cat6, 50);
clim([c_min, c_max]);
ax = gca;
ax.XAxis.FontSize = 18;  
ax.YAxis.FontSize = 18;
xlabel('Temperature (K)', 'FontSize', 18);
ylabel('Power (W)', 'FontSize', 18);
text(0.05, 0.95, 'f', 'Units', 'normalized', 'FontSize', 18, 'FontWeight', 'bold');

% conformed colorbar
c = colorbar('eastoutside');
c.FontSize = 18;

c.Position = [0.955 0.085 0.015 0.85];


%Energy Efficiency
figure;
set(gcf, 'Units', 'normalized', 'Position', [0, 0.15, 0.85, 0.75]); 

tiledlayout(2,3, 'TileSpacing', 'compact', 'Padding', 'compact'); % 2 line 3 column in a compact arrangement

Eff = [Eff1(:);Eff2(:);Eff3(:);Eff4(:);Eff5(:);Eff6(:)];

% recognize the mininum and maxinum 
c_min = min(Eff);
c_max = max(Eff);


% first figure 
nexttile;
contourf(X1, Y1, Eff1, 50);
clim([c_min, c_max]);
xlabel('Gas Flow Rate (ml/min)','FontSize', 18);
ylabel('CO_2 Concentration', 'FontSize', 18);
ax = gca;
ax.XAxis.FontSize = 18;  
ax.YAxis.FontSize = 18;  
text(0.05, 0.95, 'a', 'Units', 'normalized', 'FontSize', 18, 'FontWeight', 'bold');

% second figure 
nexttile;
contourf(X2, Y2, Eff2, 50);
clim([c_min, c_max]);
title("Energy Efficiency", "FontSize", 18, "FontWeight", "bold");
xlabel('Gas Flow Rate (ml/min)', 'FontSize', 18);
ylabel('Temperature (K)', 'FontSize', 18);
ax = gca;
ax.XAxis.FontSize = 18;  
ax.YAxis.FontSize = 18;
text(0.05, 0.95, 'b', 'Units', 'normalized', 'FontSize', 18, 'FontWeight', 'bold');

% third figure 
nexttile;
contourf(X3, Y3, Eff3, 50);
clim([c_min, c_max]);
xlabel('Gas Flow Rate (ml/min)', 'FontSize', 18);
ylabel('Power (W)', 'FontSize', 18);
ax = gca;
ax.XAxis.FontSize = 18;  
ax.YAxis.FontSize = 18;
text(0.05, 0.95, 'c', 'Units', 'normalized', 'FontSize', 18, 'FontWeight', 'bold');


% fourth figure 
nexttile;
contourf(X4, Y4, Eff4, 50);
clim([c_min, c_max]);
xlabel('CO₂ Concentration', 'FontSize', 18);
ylabel('Temperature (K)', 'FontSize', 18);
ax = gca;
ax.XAxis.FontSize = 18;  
ax.YAxis.FontSize = 18;
text(0.05, 0.95, 'd', 'Units', 'normalized', 'FontSize', 18, 'FontWeight', 'bold');

% fifth figure 
nexttile;
contourf(X5, Y5, Eff5, 50);
clim([c_min, c_max]);
xlabel('CO₂ Concentration', 'FontSize', 18);
ylabel('Power (W)', 'FontSize', 18);
ax = gca;
ax.XAxis.FontSize = 18;  
ax.YAxis.FontSize = 18;
text(0.05, 0.95, 'e', 'Units', 'normalized', 'FontSize', 18, 'FontWeight', 'bold');

% sixth figure
nexttile;
contourf(X6, Y6, Eff6, 50);
clim([c_min, c_max]);
xlabel('Temperature (K)', 'FontSize', 18);
ylabel('Power (W)', 'FontSize', 18);
ax = gca;
ax.XAxis.FontSize = 18;  
ax.YAxis.FontSize = 18;
text(0.05, 0.95, 'f', 'Units', 'normalized', 'FontSize', 18, 'FontWeight', 'bold');

% conformed colorbar
c = colorbar('eastoutside');
c.FontSize = 18;

c.Position = [0.955 0.085 0.015 0.85];

%Energy Efficiency (no heating power)
figure;
set(gcf, 'Units', 'normalized', 'Position', [0, 0.15, 0.85, 0.75]); 

tiledlayout(2,3, 'TileSpacing', 'compact', 'Padding', 'compact'); % 2 line 3 column in a compact arrangement

EE = [EE1(:);EE2(:);EE3(:);EE4(:);EE5(:);EE6(:)];

% recognize the mininum and maxinum 
c_min = min(EE);
c_max = max(EE);


% first figure 
nexttile;
contourf(X1, Y1, EE1, 50);
clim([c_min, c_max]);
xlabel('Gas Flow Rate (ml/min)','FontSize', 18);
ylabel('CO_2 Concentration', 'FontSize', 18);
ax = gca;
ax.XAxis.FontSize = 18;  
ax.YAxis.FontSize = 18;  
text(0.05, 0.95, 'a', 'Units', 'normalized', 'FontSize', 18, 'FontWeight', 'bold');

% second figure 
nexttile;
contourf(X2, Y2, EE2, 50);
clim([c_min, c_max]);
title("Energy Efficiency", "FontSize", 18, "FontWeight", "bold");
xlabel('Gas Flow Rate (ml/min)', 'FontSize', 18);
ylabel('Temperature (K)', 'FontSize', 18);
ax = gca;
ax.XAxis.FontSize = 18;  
ax.YAxis.FontSize = 18;
text(0.05, 0.95, 'b', 'Units', 'normalized', 'FontSize', 18, 'FontWeight', 'bold');

% third figure 
nexttile;
contourf(X3, Y3, EE3, 50);
clim([c_min, c_max]);
xlabel('Gas Flow Rate (ml/min)', 'FontSize', 18);
ylabel('Power (W)', 'FontSize', 18);
ax = gca;
ax.XAxis.FontSize = 18;  
ax.YAxis.FontSize = 18;
text(0.05, 0.95, 'c', 'Units', 'normalized', 'FontSize', 18, 'FontWeight', 'bold');


% fourth figure 
nexttile;
contourf(X4, Y4, EE4, 50);
clim([c_min, c_max]);
xlabel('CO₂ Concentration', 'FontSize', 18);
ylabel('Temperature (K)', 'FontSize', 18);
ax = gca;
ax.XAxis.FontSize = 18;  
ax.YAxis.FontSize = 18;
text(0.05, 0.95, 'd', 'Units', 'normalized', 'FontSize', 18, 'FontWeight', 'bold');

% fifth figure 
nexttile;
contourf(X5, Y5, EE5, 50);
clim([c_min, c_max]);
xlabel('CO₂ Concentration', 'FontSize', 18);
ylabel('Power (W)', 'FontSize', 18);
ax = gca;
ax.XAxis.FontSize = 18;  
ax.YAxis.FontSize = 18;
text(0.05, 0.95, 'e', 'Units', 'normalized', 'FontSize', 18, 'FontWeight', 'bold');

% sixth figure
nexttile;
contourf(X6, Y6, EE6, 50);
clim([c_min, c_max]);
xlabel('Temperature (K)', 'FontSize', 18);
ylabel('Power (W)', 'FontSize', 18);
ax = gca;
ax.XAxis.FontSize = 18;  
ax.YAxis.FontSize = 18;
text(0.05, 0.95, 'f', 'Units', 'normalized', 'FontSize', 18, 'FontWeight', 'bold');

% conformed colorbar
c = colorbar('eastoutside');
c.FontSize = 18;

c.Position = [0.955 0.085 0.015 0.85];

%% ==== Grid search: best electrical & total efficiency vs Ea_gas (5–16 kJ/mol) ====
% Prereqs in workspace: R, conc, V_vacant, params_gas (or *_optimized), params_surf (or *_optimized)
% params_gas = [A_g, ESEI_g, Ea_gas_ref, beta_g]
% params_surf= [A_s, ESEI_s, Ea_surf]        (Ea_surf in J/mol)

% ---------------- Operating grids ----------------
F_range   = linspace(60, 90, 50);              % mL/min
CO2_range = linspace(0.4, 1.0, 50);            % CO2 fraction
T_range   = linspace(120, 200, 50) + 273.15;   % K
P_range   = linspace(35, 55, 50);              % W
params_gas = [0.00440	0.000790	0.001  4.5  1];
params_surf=[0.0781	0.00160	16300  1];
conc = 3.744614862E-05; % unit: mol/ml
R= 8.314;
A1 = 24.99735;
B1 = 55.18696;
C1 = -33.69137;
D1 = 7.948387;
E1 = -0.136638;
F1 = -403.6075;
G1 = 228.2431;
H1 = -393.5524;

A2 = 25.56759;
B2 = 6.096130;
C2 = 4.054656;
D2 = -2.671301;
E2 = 0.131021;
F2 = -118.0089;
G2 = 227.3665;
H2 = -110.5271;

A3 = 31.32234;
B3 = -20.23531;
C3 = 57.86644;
D3 = -36.50624;
E3 = -0.007374;
F3 = -8.903471;
G3 = 246.7945;
H3 = 0;

% ---------------- Fixed hardware/knowns ----------------
V0 = 15.8336269740926;                          % mL
kJmol_to_Jmol = 1000;

% ---------------- Helpers ----------------
HP_ofT  = @(T) 0.975*(T - 273.15) + 73.125;            % W


% ---------------- Precompute 1D terms to speed loops ----------------

HP_vec    = HP_ofT(T_range);                 % 1×NT


% ---------------- Sweep Ea_gas (kJ/mol) ----------------
Ea_list_kJ = 5:1:16;
NE = numel(Ea_list_kJ);

% Storage for results (best per Ea, separate optima)
best_elec_val  = -inf(NE,1);
best_tot_val   = -inf(NE,1);
best_elec_cond = zeros(NE,4);   % [F,C,T,P]
best_tot_cond  = zeros(NE,4);

% Main loops: Ea -> T -> F -> C -> P
for ie = 1:NE
    Ea_kJ = Ea_list_kJ(ie);
    arr_s_T = exp(-(Ea_kJ*kJmol_to_Jmol) ./ (R .* T_range));  % Arrhenius vs T

    for iT = 1:numel(T_range)
        T = T_range(iT);
        HP = HP_vec(iT);
     
        t = T / 1000;
        H = A3*t + B3*(t^2/2) + C3*(t^3/3) + D3*(t^4/4) - E3/t +F3 - H3 -110.5 + A2*t + B2*(t^2/2) + C2*(t^3/3) + D2*(t^4/4)...
        - E2/t +F2 - H2 - A1*t - B1*(t^2/2) - C1*(t^3/3) - D1*(t^4/4) + E1/t -F1 + H1 + 393.52;
        for iF = 1:numel(F_range)
            F = F_range(iF);
            tau = 60* V_vacant / F; % unit: s

            for iC = 1:numel(CO2_range)
                C = CO2_range(iC);
                for iP = 1:numel(P_range)
                    P = P_range(iP);
          
                    Conc0_of_CO2 = C * conc;
                    
                    tau = 60* volume / F; % unit: s
                    SEI =  60 * P / ( F * conc *1000);
                    kg =  params_gas(1) * exp(params_gas(2) * SEI) .* ...
                        exp(-params_gas(3) ./ (R * T)) .* exp(params_gas(4) * (1 - C));
                    ks =  params_surf(1) * exp(params_surf(2) * SEI) .* ...
                        exp(-Ea_kJ*1000 ./ (R * T)) ;
    
                    XA_Cat = conversion_catalyst(params_surf, params_gas, kg, ks, Conc0_of_CO2, tau);
                    % Y_CO_Cat =  1e3 * 60 * F_var * XA_Cat * Conc0_of_CO2_var ; % unit: mmol/hr
          
       
                    Y = 60 * 1e3 * F * Conc0_of_CO2 * XA_Cat;
                    EEe = (Y * 1000) / (3600 * P);
                    EEt = (Y * 1000) / (3600 * (P + HP));
                    
                    Effe =  EEe * H * 1e-3; 
                    Efft =  EEt * H * 1e-3; 
                    % update bests
                    if Effe > best_elec_val(ie)
                        best_elec_val(ie)  = Effe;
                        best_elec_cond(ie,:) = [F, C, T, P];
                    end
                    if Efft > best_tot_val(ie)
                        best_tot_val(ie)   = Efft;
                        best_tot_cond(ie,:)  = [F, C, T, P];
                    end
           
                end
            end
        end
    end
    fprintf('Ea_gas = %2d kJ/mol done. Best EE_elec=%.3f, Best EE_total=%.3f\n', ...
            Ea_kJ, best_elec_val(ie), best_tot_val(ie));
end

% ---------------- Plot: optimal efficiencies vs Ea ----------------
figure('Color','w');
plot(Ea_list_kJ, best_elec_val, '-o','LineWidth',2); hold on;
plot(Ea_list_kJ, best_tot_val,  '-s','LineWidth',2);
grid on; box on;
xlabel('E_{a,surf} (kJ/mol)', 'FontSize', 20);
ylabel('Best efficiency ', 'FontSize', 20);
legend('Electrical energy efficiency','Total energy efficiency','Location','northeast', 'FontSize', 16);
title('Best efficiencies vs E_{a,surf}', 'FontSize', 18);
set(gca, 'FontSize', 16);
xlim([4 17]);     

% ---------------- Results tables ----------------
ElecBest = table( ...
    Ea_list_kJ(:), best_elec_cond(:,1), best_elec_cond(:,2), best_elec_cond(:,3), best_elec_cond(:,4), best_elec_val(:), ...
    'VariableNames', {'Ea_surf_kJmol','F_ml_min','CO2_frac','T_K','P_W','EE_elec'});

TotBest  = table( ...
    Ea_list_kJ(:), best_tot_cond(:,1),  best_tot_cond(:,2),  best_tot_cond(:,3),  best_tot_cond(:,4),  best_tot_val(:), ...
    'VariableNames', {'Ea_surf_kJmol','F_ml_min','CO2_frac','T_K','P_W','EE_total'});

disp('---- Best electrical-efficiency conditions by Ea ----'); disp(ElecBest);
disp('---- Best total-efficiency conditions by Ea ----');     disp(TotBest);


% define residual function
function residuals_NoCat = residual_no_catalyst(params_gas, SEI, T, C_of_Ar, C_A0, Conv_NoCat, R, tau)
    residuals_NoCat = zeros(size(Conv_NoCat)); % initialize residual array
    xA_NoCat_Cal = zeros(size(Conv_NoCat)); % record the conversion which is from calculation
    
    
    ode_fun_NoCat = @(t, X, params_gas, SEI, T, C_of_Ar, C_A0) params_gas(1) * exp(params_gas(2) .* SEI) .* ...
        exp(-params_gas(3) ./ (R * T)) .* exp(params_gas(4) * C_of_Ar)   .* C_A0 ^(params_gas(5) - 1) .*...
        (1 - X)^ params_gas(5) ; 

    for i = 1:length(C_of_Ar)
        % calculate kg
        % if there's no gas data in this point, skip it
        if isnan(Conv_NoCat(i))
       
            continue;
        else
        options_ode = odeset('RelTol', 1e-12, 'AbsTol', 1e-12);
        t = [0, tau(i)]; % space time in different conditions
        % solve ODE
        [t_sim, xA_sim] = ode15s (@(t, X) ode_fun_NoCat(t, X, params_gas, SEI(i), T(i), C_of_Ar(i),...
        C_A0(i)), t, 0, options_ode); % initial value of X is 0
        
     
        % Interpolation of the simulation results to match the time points of the experimental data
        xA_No_Cat_interp = interp1(t_sim, xA_sim, tau(i), "pchip");
            
        % record the calculated conversion
        xA_NoCat_Cal(i) = xA_No_Cat_interp;

        % calculate the residual
        residuals_NoCat(i) = (xA_No_Cat_interp - Conv_NoCat(i)).^2;
        end
    end

     assignin('base', 'residuals_NoCat', residuals_NoCat);  % transport residuals to working area
     assignin('base', 'xA_NoCat_Cal', xA_NoCat_Cal);

end


% define residual function
function residuals_Cat = residual_catalyst(params_surf, params_gas_optimized, kg_values, SEI, ...
    T, C_of_Ar, C_A0,  Conv_Surf, Conv_Cat, R, tau)
        residuals_Cat = zeros(size(Conv_Surf)); % initialize residual array
    xA_Cat_Cal = zeros(size(Conv_Surf)); % record the conversion which is from calculation
    % define ode system
    ode_fun_Cat = @(t, X, params_gas_optimized, params_surf, kg_values, SEI, T, C_of_Ar, C_A0) kg_values ...
         .*(1 - X)^(params_gas_optimized(5)) + params_surf(1) .* exp(params_surf(2) .* SEI) .* ...
    exp(-params_surf(3) ./ (R * T))  .* C_A0 ^(params_surf(4) - 1) .* (1 - X)^ params_surf(4) ;
    for i = 1:length(C_of_Ar)
    % solve ODE with ode15s to get x_A 
    options_ode = odeset('RelTol', 1e-3, 'AbsTol', 1e-6, 'MaxStep', 1);
    t = [0, tau(i)]; % space time in different conditions
    [t_sim, xA_sim] = ode15s(@(t, X) ode_fun_Cat(t, X, params_gas_optimized, params_surf, kg_values(i), ...
        SEI(i), T(i), C_of_Ar(i), C_A0(i)), t, 0, options_ode);            
    % Interpolation of the simulation results to match the time points of the experimental data
    xA_Cat_interp = interp1(t_sim, xA_sim,tau(i), "makima");
    % record the calculated conversion
    xA_Cat_Cal(i) = xA_Cat_interp;
    % calculate the residual
    residuals_Cat(i) = (xA_Cat_interp(end) - Conv_Cat(i)).^2;     
    end
assignin('base', 'residuals_Cat', residuals_Cat); % transport residuals to working area
assignin('base', 'xA_Cat_Cal', xA_Cat_Cal);
end

function xA_Cat_Cal = conversion_catalyst(params_surf, params_gas, kg_var, ks_var, Conc0_of_CO2_var, tau_var)
     xA_Cat_Cal = zeros(numel(kg_var), 1);
    t = [0, tau_var]; % space time in different conditions
    for i = 1:numel(kg_var)
        ode_fun_Cat = @(t, X) kg_var(i) * Conc0_of_CO2_var ^ (params_gas(5) -1) * (1 - X) ^ params_gas(5) + ...
            ks_var(i) *  Conc0_of_CO2_var ^ (params_surf(4) -1) * (1 - X) ^ params_surf(4);
        [t_sim, xA_sim] = ode45(ode_fun_Cat, t, 0);
        xA_Cat_Cal(i) = interp1(t_sim, xA_sim, tau_var, "makima");
    end
end

function xA_NoCat_Cal = conversion_no_catalyst(params_gas,  kg_var, Conc0_of_CO2_var,  tau_var)
    xA_NoCat_Cal = zeros(numel(kg_var), 1);
    t = [0, tau_var]; % space time in different conditions
    for i = 1:numel(kg_var)
        ode_fun_NoCat = @(t, X) kg_var(i) * Conc0_of_CO2_var ^ (params_gas(5) -1) * (1 - X) ^ params_gas(5);
        [t_sim, xA_sim] = ode45(ode_fun_NoCat, t, 0);
        xA_NoCat_Cal(i) = interp1(t_sim, xA_sim, tau_var, "makima");
    end
end
