# Supplementary material for: Mechanistic Insights for Plasma-Catalytic CO2 Reduction over TiO2 in a Dielectric Barrier Discharge Reactor
Source: ACS Eng Au. 2026 Jan 27;6(2):334–44. doi: 10.1021/acsengineeringau.5c00092 (PMC13088181; doi:10.1021/acsengineeringau.5c00092)
Supplement: Supplementary file 1 [file eg5c00092_si_001.zip › data.xlsx]

## Sheet: Sheet1
P	Temperature	C	F	Conv_No_Cat	Conv_Cat	C_A0	tau	T	SEI	C_Ar
35	140	1	70	0.0494	0.0743	0.0374461	13.3769	413.15	672.43	0
35	140	0.98	70	0.06605	0.09125	0.0366972	13.3769	413.15	672.43	0.02
35	140	0.96	70	0.09335	0.11045	0.0359483	13.3769	413.15	672.43	0.04
35	140	0.94	70	0.10595	0.12425	0.0351994	13.3769	413.15	672.43	0.06
35	150	1	70	0.05675	0.0755	0.0374461	13.3769	423.15	672.43	0
35	150	0.98	70	0.0665	0.09815	0.0366972	13.3769	423.15	672.43	0.02
35	150	0.96	70	0.0923	0.11435	0.0359483	13.3769	423.15	672.43	0.04
35	150	0.94	70	0.10925	0.12485	0.0351994	13.3769	423.15	672.43	0.06
35	160	1	70	0.0569	0.0875	0.0374461	13.3769	433.15	672.43	0
35	160	0.98	70	0.074	0.10415	0.0366972	13.3769	433.15	672.43	0.02
35	160	0.96	70	0.09305	0.1187	0.0359483	13.3769	433.15	672.43	0.04
35	160	0.94	70	0.1085	0.1319	0.0351994	13.3769	433.15	672.43	0.06
35	170	1	70	0.0569	0.0908	0.0374461	13.3769	443.15	672.43	0
35	170	0.98	70	0.0752	0.10625	0.0366972	13.3769	443.15	672.43	0.02
35	170	0.96	70	0.0947	0.11915	0.0359483	13.3769	443.15	672.43	0.04
35	170	0.94	70	0.10985	0.1409	0.0351994	13.3769	443.15	672.43	0.06
40	140	1	70		0.09095	0.0374461	13.3769	413.15	768.491	0
40	140	0.98	70		0.11105	0.0366972	13.3769	413.15	768.491	0.02
40	140	0.96	70		0.1295	0.0359483	13.3769	413.15	768.491	0.04
40	140	0.94	70		0.13685	0.0351994	13.3769	413.15	768.491	0.06
40	150	1	70		0.09785	0.0374461	13.3769	423.15	768.491	0
40	150	0.98	70		0.11735	0.0366972	13.3769	423.15	768.491	0.02
40	150	0.96	70		0.1328	0.0359483	13.3769	423.15	768.491	0.04
40	150	0.94	70		0.14405	0.0351994	13.3769	423.15	768.491	0.06
40	160	1	70		0.09785	0.0374461	13.3769	433.15	768.491	0
40	160	0.98	70		0.11795	0.0366972	13.3769	433.15	768.491	0.02
40	160	0.96	70		0.1349	0.0359483	13.3769	433.15	768.491	0.04
40	160	0.94	70		0.1541	0.0351994	13.3769	433.15	768.491	0.06
40	170	1	70		0.10775	0.0374461	13.3769	443.15	768.491	0
40	170	0.98	70		0.1187	0.0366972	13.3769	443.15	768.491	0.02
40	170	0.96	70		0.1367	0.0359483	13.3769	443.15	768.491	0.04
40	170	0.94	70		0.15215	0.0351994	13.3769	443.15	768.491	0.06
45	140	1	70		0.1268	0.0374461	13.3769	413.15	864.553	0
45	140	0.98	70		0.1478	0.0366972	13.3769	413.15	864.553	0.02
45	140	0.96	70		0.16385	0.0359483	13.3769	413.15	864.553	0.04
45	140	0.94	70		0.1841	0.0351994	13.3769	413.15	864.553	0.06
45	150	1	70		0.1274	0.0374461	13.3769	423.15	864.553	0
45	150	0.98	70		0.14795	0.0366972	13.3769	423.15	864.553	0.02
45	150	0.96	70		0.1685	0.0359483	13.3769	423.15	864.553	0.04
45	150	0.94	70		0.1886	0.0351994	13.3769	423.15	864.553	0.06
45	160	1	70		0.13685	0.0374461	13.3769	433.15	864.553	0
45	160	0.98	70		0.161	0.0366972	13.3769	433.15	864.553	0.02
45	160	0.96	70		0.1859	0.0359483	13.3769	433.15	864.553	0.04
45	160	0.94	70		0.1949	0.0351994	13.3769	433.15	864.553	0.06
45	170	1	70		0.14135	0.0374461	13.3769	443.15	864.553	0
45	170	0.98	70		0.16265	0.0366972	13.3769	443.15	864.553	0.02
45	170	0.96	70		0.1889	0.0359483	13.3769	443.15	864.553	0.04
45	170	0.94	70		0.19715	0.0351994	13.3769	443.15	864.553	0.06
50	140	1	70		0.161	0.0374461	13.3769	413.15	960.614	0
50	140	0.98	70		0.1829	0.0366972	13.3769	413.15	960.614	0.02
50	140	0.96	70		0.20195	0.0359483	13.3769	413.15	960.614	0.04
50	140	0.94	70		0.2171	0.0351994	13.3769	413.15	960.614	0.06
50	150	1	70		0.1652	0.0374461	13.3769	423.15	960.614	0
50	150	0.98	70		0.1841	0.0366972	13.3769	423.15	960.614	0.02
50	150	0.96	70		0.20345	0.0359483	13.3769	423.15	960.614	0.04
50	150	0.94	70		0.21755	0.0351994	13.3769	423.15	960.614	0.06
50	160	1	70		0.1892	0.0374461	13.3769	433.15	960.614	0
50	160	0.98	70		0.19745	0.0366972	13.3769	433.15	960.614	0.02
50	160	0.96	70		0.22055	0.0359483	13.3769	433.15	960.614	0.04
50	160	0.94	70		0.22715	0.0351994	13.3769	433.15	960.614	0.06
50	170	1	70		0.19265	0.0374461	13.3769	443.15	960.614	0
50	170	0.98	70		0.20045	0.0366972	13.3769	443.15	960.614	0.02
50	170	0.96	70		0.2207	0.0359483	13.3769	443.15	960.614	0.04
50	170	0.94	70		0.22835	0.0351994	13.3769	443.15	960.614	0.06
35	140	0.97	77.5	0.0665	0.0953	0.0363227	12.0823	413.15	607.356	0.03
50	140	0.97	77.5	0.1502	0.1973	0.0363227	12.0823	413.15	867.652	0.03
42.5	140	0.94	77.5	0.0959	0.1787	0.0351994	12.0823	413.15	737.504	0.06
42.5	140	1	77.5	0.1262	0.1307	0.0374461	12.0823	413.15	737.504	0
42.5	140	0.97	70	0.1109	0.1526	0.0363227	13.3769	413.15	816.522	0.03
42.5	140	0.97	85	0.1403	0.1625	0.0363227	11.0163	413.15	672.43	0.03
42.5	155	0.94	70	0.1538	0.1685	0.0351994	13.3769	428.15	816.522	0.06
42.5	155	1	70	0.1037	0.1229	0.0374461	13.3769	428.15	816.522	0
42.5	155	0.94	85	0.1364	0.1667	0.0351994	11.0163	428.15	672.43	0.06
42.5	155	1	85	0.0803	0.1148	0.0374461	11.0163	428.15	672.43	0
35	155	0.97	70	0.11	0.1313	0.0363227	13.3769	428.15	672.43	0.03
50	155	0.97	70	0.1496	0.2039	0.0363227	13.3769	428.15	960.614	0.03
35	155	0.97	85	0.0899	0.1019	0.0363227	11.0163	428.15	553.766	0.03
50	155	0.97	85	0.1565	0.1895	0.0363227	11.0163	428.15	791.094	0.03
35	155	0.94	77.5	0.1211	0.1451	0.0351994	12.0823	428.15	607.356	0.06
50	155	0.94	77.5	0.1811	0.2273	0.0351994	12.0823	428.15	867.652	0.06
35	155	1	77.5	0.0605	0.095	0.0374461	12.0823	428.15	607.356	0
50	155	1	77.5	0.1259	0.1754	0.0374461	12.0823	428.15	867.652	0
42.5	155	0.97	77.5	0.1199	0.1511	0.0363227	12.0823	428.15	737.504	0.03
42.5	155	0.97	77.5	0.1208	0.1484	0.0363227	12.0823	428.15	737.504	0.03
42.5	155	0.97	77.5	0.1229	0.1511	0.0363227	12.0823	428.15	737.504	0.03
35	170	0.97	77.5	0.0965	0.125	0.0363227	12.0823	443.15	607.356	0.03
50	170	0.97	77.5	0.1559	0.188	0.0363227	12.0823	443.15	867.652	0.03
42.5	170	0.94	77.5	0.1397	0.164	0.0351994	12.0823	443.15	737.504	0.06
42.5	170	1	77.5	0.0848	0.1106	0.0374461	12.0823	443.15	737.504	0
42.5	170	0.97	70	0.1196	0.1424	0.0363227	13.3769	443.15	816.522	0.03
42.5	170	0.97	85	0.1037	0.1247	0.0363227	11.0163	443.15	672.43	0.03
35	140	1	75		0.06035	0.0374461	12.4851	413.15	627.601	0
35	140	0.98	75		0.07655	0.0366972	12.4851	413.15	627.601	0.02
35	140	0.96	75		0.0956	0.0359483	12.4851	413.15	627.601	0.04
35	140	0.94	75		0.12065	0.0351994	12.4851	413.15	627.601	0.06
35	150	1	75		0.0731	0.0374461	12.4851	423.15	627.601	0
35	150	0.98	75		0.08225	0.0366972	12.4851	423.15	627.601	0.02
35	150	0.96	75		0.10235	0.0359483	12.4851	423.15	627.601	0.04
35	150	0.94	75		0.1253	0.0351994	12.4851	423.15	627.601	0.06
35	160	1	75		0.09125	0.0374461	12.4851	433.15	627.601	0
35	160	0.98	75		0.1034	0.0366972	12.4851	433.15	627.601	0.02
35	160	0.96	75		0.12755	0.0359483	12.4851	433.15	627.601	0.04
35	160	0.94	75		0.12665	0.0351994	12.4851	433.15	627.601	0.06
35	170	1	75		0.0917	0.0374461	12.4851	443.15	627.601	0
35	170	0.98	75		0.10595	0.0366972	12.4851	443.15	627.601	0.02
35	170	0.96	75		0.1238	0.0359483	12.4851	443.15	627.601	0.04
35	170	0.94	75		0.1316	0.0351994	12.4851	443.15	627.601	0.06
40	140	1	75		0.12395	0.0374461	12.4851	413.15	717.259	0
40	140	0.98	75		0.1397	0.0366972	12.4851	413.15	717.259	0.02
40	140	0.96	75		0.1577	0.0359483	12.4851	413.15	717.259	0.04
40	140	0.94	75		0.1646	0.0351994	12.4851	413.15	717.259	0.06
40	150	1	75		0.12755	0.0374461	12.4851	423.15	717.259	0
40	150	0.98	75		0.1448	0.0366972	12.4851	423.15	717.259	0.02
40	150	0.96	75		0.1646	0.0359483	12.4851	423.15	717.259	0.04
40	150	0.94	75		0.1649	0.0351994	12.4851	423.15	717.259	0.06
40	160	1	75		0.1307	0.0374461	12.4851	433.15	717.259	0
40	160	0.98	75		0.1511	0.0366972	12.4851	433.15	717.259	0.02
40	160	0.96	75		0.16805	0.0359483	12.4851	433.15	717.259	0.04
40	160	0.94	75		0.17195	0.0351994	12.4851	433.15	717.259	0.06
40	170	1	75		0.13355	0.0374461	12.4851	443.15	717.259	0
40	170	0.98	75		0.1499	0.0366972	12.4851	443.15	717.259	0.02
40	170	0.96	75		0.1688	0.0359483	12.4851	443.15	717.259	0.04
40	170	0.94	75		0.1709	0.0351994	12.4851	443.15	717.259	0.06
45	140	1	75		0.1217	0.0374461	12.4851	413.15	806.916	0
45	140	0.98	75		0.1397	0.0366972	12.4851	413.15	806.916	0.02
45	140	0.96	75		0.16355	0.0359483	12.4851	413.15	806.916	0.04
45	140	0.94	75		0.1724	0.0351994	12.4851	413.15	806.916	0.06
45	150	1	75		0.12395	0.0374461	12.4851	423.15	806.916	0
45	150	0.98	75		0.15275	0.0366972	12.4851	423.15	806.916	0.02
45	150	0.96	75		0.1649	0.0359483	12.4851	423.15	806.916	0.04
45	150	0.94	75		0.185	0.0351994	12.4851	423.15	806.916	0.06
45	160	1	75		0.1286	0.0374461	12.4851	433.15	806.916	0
45	160	0.98	75		0.1538	0.0366972	12.4851	433.15	806.916	0.02
45	160	0.96	75		0.16715	0.0359483	12.4851	433.15	806.916	0.04
45	160	0.94	75		0.1919	0.0351994	12.4851	433.15	806.916	0.06
45	170	1	75		0.13445	0.0374461	12.4851	443.15	806.916	0
45	170	0.98	75		0.15755	0.0366972	12.4851	443.15	806.916	0.02
45	170	0.96	75		0.16925	0.0359483	12.4851	443.15	806.916	0.04
45	170	0.94	75		0.19265	0.0351994	12.4851	443.15	806.916	0.06
50	140	1	75		0.1634	0.0374461	12.4851	413.15	896.573	0
50	140	0.98	75		0.17765	0.0366972	12.4851	413.15	896.573	0.02
50	140	0.96	75		0.194	0.0359483	12.4851	413.15	896.573	0.04
50	140	0.94	75		0.21395	0.0351994	12.4851	413.15	896.573	0.06
50	150	1	75		0.1679	0.0374461	12.4851	423.15	896.573	0
50	150	0.98	75		0.18695	0.0366972	12.4851	423.15	896.573	0.02
50	150	0.96	75		0.19325	0.0359483	12.4851	423.15	896.573	0.04
50	150	0.94	75		0.2159	0.0351994	12.4851	423.15	896.573	0.06
50	160	1	75		0.1691	0.0374461	12.4851	433.15	896.573	0
50	160	0.98	75		0.18935	0.0366972	12.4851	433.15	896.573	0.02
50	160	0.96	75		0.1955	0.0359483	12.4851	433.15	896.573	0.04
50	160	0.94	75		0.21695	0.0351994	12.4851	433.15	896.573	0.06
50	170	1	75		0.1697	0.0374461	12.4851	443.15	896.573	0
50	170	0.98	75		0.19265	0.0366972	12.4851	443.15	896.573	0.02
50	170	0.96	75		0.19925	0.0359483	12.4851	443.15	896.573	0.04
50	170	0.94	75		0.2174	0.0351994	12.4851	443.15	896.573	0.06
35	140	1	80		0.053	0.0374461	11.7048	413.15	588.376	0
35	140	0.98	80		0.08765	0.0366972	11.7048	413.15	588.376	0.02
35	140	0.96	80		0.1058	0.0359483	11.7048	413.15	588.376	0.04
35	140	0.94	80		0.11525	0.0351994	11.7048	413.15	588.376	0.06
35	150	1	80		0.053	0.0374461	11.7048	423.15	588.376	0
35	150	0.98	80		0.09035	0.0366972	11.7048	423.15	588.376	0.02
35	150	0.96	80		0.1088	0.0359483	11.7048	423.15	588.376	0.04
35	150	0.94	80		0.1157	0.0351994	11.7048	423.15	588.376	0.06
35	160	1	80		0.0701	0.0374461	11.7048	433.15	588.376	0
35	160	0.98	80		0.0911	0.0366972	11.7048	433.15	588.376	0.02
35	160	0.96	80		0.10925	0.0359483	11.7048	433.15	588.376	0.04
35	160	0.94	80		0.12035	0.0351994	11.7048	433.15	588.376	0.06
35	170	1	80		0.07295	0.0374461	11.7048	443.15	588.376	0
35	170	0.98	80		0.0932	0.0366972	11.7048	443.15	588.376	0.02
35	170	0.96	80		0.10955	0.0359483	11.7048	443.15	588.376	0.04
35	170	0.94	80		0.125	0.0351994	11.7048	443.15	588.376	0.06
35	140	0.8	70	0.2294	0.2546	0.0374461	13.3769	273.95	672.43	0
45	140	0.8	70	0.2444	0.2648	0.0374461	13.3769	273.95	864.553	0
55	140	0.8	70	0.2855	0.3038	0.0374461	13.3769	273.95	1056.68	0
65	140	0.8	70	0.3164	0.3569	0.0374461	13.3769	273.95	1248.8	0
75	140	0.8	70	0.3332	0.3944	0.0374461	13.3769	273.95	1440.92	0
35	140	1	70	0.044	0.0692	0.0374461	13.3769	413.15	672.43	0
45	140	1	70	0.0893	0.1124	0.0374461	13.3769	413.15	864.553	0
55	140	1	70	0.1226	0.1589	0.0374461	13.3769	413.15	1056.68	0
65	140	1	70	0.1535	0.1955	0.0374461	13.3769	413.15	1248.8	0
75	140	1	70	0.1706	0.2405	0.0374461	13.3769	413.15	1440.92	0
35	140	0.94	70	0.1244	0.1421	0.0351994	13.3769	413.15	672.43	0.06
35	140	0.9	70	0.1619	0.1943	0.0337015	13.3769	413.15	672.43	0.1
35	140	0.85	70	0.2102	0.2375	0.0318292	13.3769	413.15	672.43	0.15
35	140	0.8	70	0.2555	0.2801	0.0299569	13.3769	413.15	672.43	0.2
35	140	0.7	70	0.3212	0.3602	0.0262123	13.3769	413.15	672.43	0.3
35	140	0.6	70	0.4334	0.4544	0.0224677	13.3769	413.15	672.43	0.4
